# Supplementary material for: CO on a Rh/Fe3O4 single-atom catalyst: high-resolution infrared spectroscopy and near-ambient-pressure scanning tunnelling microscopy
Source: Faraday Discuss. 2026 May 22. Online ahead of print. doi: 10.1039/d5fd00158g (PMC13196844; doi:10.1039/d5fd00158g)
Supplement: FD-OLF-D5FD00158G-s001 [file FD-OLF-D5FD00158G-s001.zip]

Archive with 5 entries (5 files):
- 2026-01-29_si_revised.docx
- figure s1.csv
- figure s2_stm_fe3o4_001__rh_after pumping 2-mbar co.sxm
- figure s3.csv
- movie s1.mp4
