# Supplementary material for: CO on a Rh/Fe3O4 single-atom catalyst: high-resolution infrared spectroscopy and near-ambient-pressure scanning tunnelling microscopy
Source: Faraday Discuss. 2026 May 22. Online ahead of print. doi: 10.1039/d5fd00158g (PMC13196844; doi:10.1039/d5fd00158g)
Supplement: FD-OLF-D5FD00158G-s001 [file FD-OLF-D5FD00158G-s001.zip › figure s1.csv]

Incidence angle	p-perpendicular	p-parallel x 5
40	-0.00175	0.00117
40.1	-0.00176	0.00118
40.2	-0.00177	0.00118
40.3	-0.00178	0.00118
40.4	-0.00179	0.00118
40.5	-0.0018	0.00118
40.6	-0.00181	0.00119
40.7	-0.00182	0.00119
40.8	-0.00184	0.00119
40.9	-0.00185	0.00119
41	-0.00186	0.00119
41.1	-0.00187	0.00119
41.2	-0.00188	0.00119
41.3	-0.00189	0.0012
41.4	-0.00189	0.0012
41.5	-0.0019	0.0012
41.6	-0.00191	0.0012
41.7	-0.00192	0.0012
41.8	-0.00193	0.0012
41.9	-0.00194	0.0012
42	-0.00195	0.0012
42.1	-0.00196	0.0012
42.2	-0.00197	0.0012
42.3	-0.00198	0.0012
42.4	-0.00199	0.0012
42.5	-0.002	0.00121
42.6	-0.00201	0.00121
42.7	-0.00202	0.00121
42.8	-0.00203	0.00121
42.9	-0.00204	0.00121
43	-0.00204	0.00121
43.1	-0.00205	0.00121
43.2	-0.00206	0.00121
43.3	-0.00207	0.00121
43.4	-0.00208	0.00121
43.5	-0.00209	0.00121
43.6	-0.0021	0.00121
43.7	-0.00211	0.00121
43.8	-0.00212	0.00121
43.9	-0.00213	0.00121
44	-0.00214	0.00121
44.1	-0.00215	0.00121
44.2	-0.00216	0.00121
44.3	-0.00216	0.00121
44.4	-0.00217	0.00122
44.5	-0.00218	0.00122
44.6	-0.00219	0.00122
44.7	-0.0022	0.00122
44.8	-0.00221	0.00122
44.9	-0.00222	0.00122
45	-0.00223	0.00122
45.1	-0.00224	0.00122
45.2	-0.00225	0.00122
45.3	-0.00226	0.00122
45.4	-0.00227	0.00122
45.5	-0.00228	0.00122
45.6	-0.00229	0.00122
45.7	-0.00229	0.00122
45.8	-0.0023	0.00122
45.9	-0.00231	0.00122
46	-0.00232	0.00122
46.1	-0.00233	0.00122
46.2	-0.00234	0.00122
46.3	-0.00235	0.00122
46.4	-0.00236	0.00122
46.5	-0.00237	0.00122
46.6	-0.00238	0.00122
46.7	-0.00239	0.00122
46.8	-0.0024	0.00122
46.9	-0.00241	0.00122
47	-0.00242	0.00122
47.1	-0.00243	0.00122
47.2	-0.00243	0.00122
47.3	-0.00244	0.00122
47.4	-0.00245	0.00122
47.5	-0.00246	0.00122
47.6	-0.00247	0.00122
47.7	-0.00248	0.00122
47.8	-0.00249	0.00122
47.9	-0.0025	0.00122
48	-0.00251	0.00122
48.1	-0.00252	0.00122
48.2	-0.00253	0.00123
48.3	-0.00254	0.00123
48.4	-0.00255	0.00123
48.5	-0.00256	0.00123
48.6	-0.00256	0.00123
48.7	-0.00257	0.00123
48.8	-0.00258	0.00123
48.9	-0.00259	0.00123
49	-0.0026	0.00123
49.1	-0.00261	0.00123
49.2	-0.00262	0.00123
49.3	-0.00263	0.00123
49.4	-0.00264	0.00123
49.5	-0.00265	0.00123
49.6	-0.00266	0.00123
49.7	-0.00267	0.00123
49.8	-0.00268	0.00123
49.9	-0.00269	0.00123
50	-0.00269	0.00123
50.1	-0.0027	0.00123
50.2	-0.00271	0.00123
50.3	-0.00272	0.00122
50.4	-0.00273	0.00122
50.5	-0.00274	0.00122
50.6	-0.00275	0.00122
50.7	-0.00276	0.00122
50.8	-0.00277	0.00122
50.9	-0.00278	0.00122
51	-0.00279	0.00122
51.1	-0.0028	0.00122
51.2	-0.0028	0.00122
51.3	-0.00281	0.00122
51.4	-0.00282	0.00122
51.5	-0.00283	0.00122
51.6	-0.00284	0.00122
51.7	-0.00285	0.00122
51.8	-0.00286	0.00122
51.9	-0.00287	0.00122
52	-0.00288	0.00122
52.1	-0.00288	0.00122
52.2	-0.00289	0.00122
52.3	-0.0029	0.00122
52.4	-0.00291	0.00122
52.5	-0.00292	0.00122
52.6	-0.00293	0.00122
52.7	-0.00294	0.00122
52.8	-0.00295	0.00122
52.9	-0.00295	0.00122
53	-0.00296	0.00122
53.1	-0.00297	0.00121
53.2	-0.00298	0.00121
53.3	-0.00299	0.00121
53.4	-0.003	0.00121
53.5	-0.00301	0.00121
53.6	-0.00301	0.00121
53.7	-0.00302	0.00121
53.8	-0.00303	0.00121
53.9	-0.00304	0.00121
54	-0.00305	0.00121
54.1	-0.00306	0.00121
54.2	-0.00306	0.00121
54.3	-0.00307	0.00121
54.4	-0.00308	0.00121
54.5	-0.00309	0.0012
54.6	-0.0031	0.0012
54.7	-0.0031	0.0012
54.8	-0.00311	0.0012
54.9	-0.00312	0.0012
55	-0.00313	0.0012
55.1	-0.00314	0.0012
55.2	-0.00314	0.0012
55.3	-0.00315	0.0012
55.4	-0.00316	0.00119
55.5	-0.00317	0.00119
55.6	-0.00317	0.00119
55.7	-0.00318	0.00119
55.8	-0.00319	0.00119
55.9	-0.0032	0.00119
56	-0.0032	0.00119
56.1	-0.00321	0.00119
56.2	-0.00322	0.00118
56.3	-0.00322	0.00118
56.4	-0.00323	0.00118
56.5	-0.00324	0.00118
56.6	-0.00324	0.00118
56.7	-0.00325	0.00118
56.8	-0.00326	0.00117
56.9	-0.00326	0.00117
57	-0.00327	0.00117
57.1	-0.00328	0.00117
57.2	-0.00328	0.00117
57.3	-0.00329	0.00117
57.4	-0.0033	0.00116
57.5	-0.0033	0.00116
57.6	-0.00331	0.00116
57.7	-0.00331	0.00116
57.8	-0.00332	0.00116
57.9	-0.00333	0.00115
58	-0.00333	0.00115
58.1	-0.00334	0.00115
58.2	-0.00334	0.00115
58.3	-0.00335	0.00115
58.4	-0.00335	0.00114
58.5	-0.00336	0.00114
58.6	-0.00336	0.00114
58.7	-0.00337	0.00114
58.8	-0.00337	0.00113
58.9	-0.00338	0.00113
59	-0.00338	0.00113
59.1	-0.00339	0.00113
59.2	-0.00339	0.00112
59.3	-0.00339	0.00112
59.4	-0.0034	0.00112
59.5	-0.0034	0.00111
59.6	-0.00341	0.00111
59.7	-0.00341	0.00111
59.8	-0.00341	0.0011
59.9	-0.00342	0.0011
60	-0.00342	0.0011
60.1	-0.00342	0.0011
60.2	-0.00343	0.00109
60.3	-0.00343	0.00109
60.4	-0.00343	0.00109
60.5	-0.00343	0.00108
60.6	-0.00344	0.00108
60.7	-0.00344	0.00107
60.8	-0.00344	0.00107
60.9	-0.00344	0.00107
61	-0.00344	0.00106
61.1	-0.00345	0.00106
61.2	-0.00345	0.00106
61.3	-0.00345	0.00105
61.4	-0.00345	0.00105
61.5	-0.00345	0.00104
61.6	-0.00345	0.00104
61.7	-0.00345	0.00103
61.8	-0.00345	0.00103
61.9	-0.00345	0.00103
62	-0.00345	0.00102
62.1	-0.00345	0.00102
62.2	-0.00345	0.00101
62.3	-0.00345	0.00101
62.4	-0.00345	0.001
62.5	-0.00344	9.96E-04
62.6	-0.00344	9.91E-04
62.7	-0.00344	9.86E-04
62.8	-0.00344	9.80E-04
62.9	-0.00344	9.75E-04
63	-0.00343	9.69E-04
63.1	-0.00343	9.64E-04
63.2	-0.00343	9.58E-04
63.3	-0.00342	9.52E-04
63.4	-0.00342	9.46E-04
63.5	-0.00341	9.40E-04
63.6	-0.00341	9.34E-04
63.7	-0.0034	9.28E-04
63.8	-0.0034	9.21E-04
63.9	-0.00339	9.15E-04
64	-0.00339	9.08E-04
64.1	-0.00338	9.02E-04
64.2	-0.00337	8.95E-04
64.3	-0.00337	8.88E-04
64.4	-0.00336	8.81E-04
64.5	-0.00335	8.74E-04
64.6	-0.00334	8.66E-04
64.7	-0.00333	8.59E-04
64.8	-0.00333	8.51E-04
64.9	-0.00332	8.43E-04
65	-0.00331	8.36E-04
65.1	-0.0033	8.28E-04
65.2	-0.00329	8.19E-04
65.3	-0.00327	8.11E-04
65.4	-0.00326	8.03E-04
65.5	-0.00325	7.94E-04
65.6	-0.00324	7.86E-04
65.7	-0.00322	7.77E-04
65.8	-0.00321	7.68E-04
65.9	-0.0032	7.59E-04
66	-0.00318	7.49E-04
66.1	-0.00317	7.40E-04
66.2	-0.00315	7.31E-04
66.3	-0.00314	7.21E-04
66.4	-0.00312	7.11E-04
66.5	-0.0031	7.01E-04
66.6	-0.00308	6.91E-04
66.7	-0.00307	6.81E-04
66.8	-0.00305	6.70E-04
66.9	-0.00303	6.60E-04
67	-0.00301	6.49E-04
67.1	-0.00299	6.38E-04
67.2	-0.00296	6.27E-04
67.3	-0.00294	6.16E-04
67.4	-0.00292	6.05E-04
67.5	-0.0029	5.93E-04
67.6	-0.00287	5.82E-04
67.7	-0.00285	5.70E-04
67.8	-0.00282	5.58E-04
67.9	-0.0028	5.46E-04
68	-0.00277	5.34E-04
68.1	-0.00275	5.22E-04
68.2	-0.00272	5.09E-04
68.3	-0.00269	4.97E-04
68.4	-0.00266	4.84E-04
68.5	-0.00263	4.72E-04
68.6	-0.0026	4.59E-04
68.7	-0.00257	4.46E-04
68.8	-0.00254	4.33E-04
68.9	-0.00251	4.20E-04
69	-0.00248	4.07E-04
69.1	-0.00245	3.94E-04
69.2	-0.00242	3.81E-04
69.3	-0.00239	3.68E-04
69.4	-0.00235	3.54E-04
69.5	-0.00232	3.41E-04
69.6	-0.00229	3.27E-04
69.7	-0.00225	3.14E-04
69.8	-0.00222	3.00E-04
69.9	-0.00218	2.87E-04
70	-0.00215	2.73E-04
70.1	-0.00211	2.60E-04
70.2	-0.00208	2.46E-04
70.3	-0.00204	2.33E-04
70.4	-0.00201	2.19E-04
70.5	-0.00197	2.06E-04
70.6	-0.00193	1.92E-04
70.7	-0.0019	1.78E-04
70.8	-0.00186	1.65E-04
70.9	-0.00183	1.51E-04
71	-0.00179	1.38E-04
71.1	-0.00175	1.24E-04
71.2	-0.00172	1.11E-04
71.3	-0.00168	9.73E-05
71.4	-0.00164	8.38E-05
71.5	-0.00161	7.04E-05
71.6	-0.00157	5.69E-05
71.7	-0.00153	4.35E-05
71.8	-0.0015	3.01E-05
71.9	-0.00146	1.68E-05
72	-0.00142	3.42E-06
72.1	-0.00139	-9.92E-06
72.2	-0.00135	-2.32E-05
72.3	-0.00131	-3.65E-05
72.4	-0.00128	-4.98E-05
72.5	-0.00124	-6.31E-05
72.6	-0.0012	-7.63E-05
72.7	-0.00117	-8.96E-05
72.8	-0.00113	-1.03E-04
72.9	-0.00109	-1.16E-04
73	-0.00105	-1.29E-04
73.1	-0.00102	-1.42E-04
73.2	-9.81E-04	-1.56E-04
73.3	-9.44E-04	-1.69E-04
73.4	-9.07E-04	-1.82E-04
73.5	-8.71E-04	-1.95E-04
73.6	-8.34E-04	-2.08E-04
73.7	-7.97E-04	-2.21E-04
73.8	-7.60E-04	-2.34E-04
73.9	-7.23E-04	-2.47E-04
74	-6.86E-04	-2.60E-04
74.1	-6.49E-04	-2.73E-04
74.2	-6.11E-04	-2.86E-04
74.3	-5.74E-04	-2.99E-04
74.4	-5.37E-04	-3.12E-04
74.5	-5.00E-04	-3.25E-04
74.6	-4.63E-04	-3.38E-04
74.7	-4.26E-04	-3.51E-04
74.8	-3.89E-04	-3.63E-04
74.9	-3.51E-04	-3.76E-04
75	-3.14E-04	-3.88E-04
75.1	-2.77E-04	-4.01E-04
75.2	-2.40E-04	-4.13E-04
75.3	-2.03E-04	-4.25E-04
75.4	-1.66E-04	-4.38E-04
75.5	-1.29E-04	-4.50E-04
75.6	-9.22E-05	-4.62E-04
75.7	-5.55E-05	-4.73E-04
75.8	-1.90E-05	-4.85E-04
75.9	1.74E-05	-4.97E-04
76	5.36E-05	-5.08E-04
76.1	8.97E-05	-5.19E-04
76.2	1.25E-04	-5.30E-04
76.3	1.61E-04	-5.41E-04
76.4	1.96E-04	-5.51E-04
76.5	2.31E-04	-5.62E-04
76.6	2.66E-04	-5.72E-04
76.7	3.00E-04	-5.82E-04
76.8	3.34E-04	-5.91E-04
76.9	3.68E-04	-6.01E-04
77	4.01E-04	-6.10E-04
77.1	4.34E-04	-6.19E-04
77.2	4.66E-04	-6.27E-04
77.3	4.98E-04	-6.36E-04
77.4	5.29E-04	-6.44E-04
77.5	5.60E-04	-6.51E-04
77.6	5.90E-04	-6.59E-04
77.7	6.19E-04	-6.66E-04
77.8	6.48E-04	-6.73E-04
77.9	6.77E-04	-6.80E-04
78	7.05E-04	-6.86E-04
78.1	7.32E-04	-6.92E-04
78.2	7.59E-04	-6.98E-04
78.3	7.85E-04	-7.03E-04
78.4	8.10E-04	-7.09E-04
78.5	8.35E-04	-7.14E-04
78.6	8.59E-04	-7.18E-04
78.7	8.83E-04	-7.23E-04
78.8	9.06E-04	-7.27E-04
78.9	9.28E-04	-7.31E-04
79	9.50E-04	-7.35E-04
79.1	9.71E-04	-7.39E-04
79.2	9.92E-04	-7.42E-04
79.3	0.00101	-7.46E-04
79.4	0.00103	-7.49E-04
79.5	0.00105	-7.52E-04
79.6	0.00107	-7.55E-04
79.7	0.00109	-7.58E-04
79.8	0.00111	-7.60E-04
79.9	0.00112	-7.63E-04
80	0.00114	-7.65E-04
80.1	0.00116	-7.68E-04
80.2	0.00117	-7.70E-04
80.3	0.00119	-7.73E-04
80.4	0.00121	-7.75E-04
80.5	0.00122	-7.77E-04
80.6	0.00124	-7.79E-04
80.7	0.00125	-7.81E-04
80.8	0.00126	-7.82E-04
80.9	0.00128	-7.84E-04
81	0.00129	-7.85E-04
81.1	0.0013	-7.86E-04
81.2	0.00131	-7.87E-04
81.3	0.00133	-7.88E-04
81.4	0.00134	-7.88E-04
81.5	0.00135	-7.88E-04
81.6	0.00135	-7.88E-04
81.7	0.00136	-7.87E-04
81.8	0.00137	-7.86E-04
81.9	0.00137	-7.84E-04
82	0.00138	-7.82E-04
82.1	0.00138	-7.80E-04
82.2	0.00139	-7.77E-04
82.3	0.00139	-7.73E-04
82.4	0.00139	-7.69E-04
82.5	0.00139	-7.65E-04
82.6	0.00139	-7.61E-04
82.7	0.00138	-7.56E-04
82.8	0.00138	-7.50E-04
82.9	0.00138	-7.44E-04
83	0.00137	-7.38E-04
83.1	0.00137	-7.32E-04
83.2	0.00136	-7.25E-04
83.3	0.00135	-7.19E-04
83.4	0.00135	-7.12E-04
83.5	0.00134	-7.04E-04
83.6	0.00133	-6.97E-04
83.7	0.00132	-6.90E-04
83.8	0.00131	-6.82E-04
83.9	0.0013	-6.75E-04
84	0.00129	-6.67E-04
84.1	0.00128	-6.60E-04
84.2	0.00127	-6.52E-04
84.3	0.00126	-6.45E-04
84.4	0.00125	-6.38E-04
84.5	0.00124	-6.30E-04
84.6	0.00123	-6.23E-04
84.7	0.00122	-6.16E-04
84.8	0.00121	-6.09E-04
84.9	0.0012	-6.03E-04
85	0.00119	-5.96E-04
85.1	0.00118	-5.89E-04
85.2	0.00117	-5.83E-04
85.3	0.00116	-5.77E-04
85.4	0.00115	-5.70E-04
85.5	0.00114	-5.64E-04
85.6	0.00113	-5.58E-04
85.7	0.00112	-5.52E-04
85.8	0.00111	-5.46E-04
85.9	0.0011	-5.39E-04
86	0.00109	-5.33E-04
86.1	0.00108	-5.27E-04
86.2	0.00107	-5.20E-04
86.3	0.00105	-5.14E-04
86.4	0.00104	-5.07E-04
86.5	0.00103	-5.00E-04
86.6	0.00102	-4.93E-04
86.7	0.001	-4.86E-04
86.8	9.89E-04	-4.78E-04
86.9	9.74E-04	-4.70E-04
87	9.58E-04	-4.62E-04
87.1	9.42E-04	-4.53E-04
87.2	9.24E-04	-4.44E-04
87.3	9.06E-04	-4.35E-04
87.4	8.87E-04	-4.25E-04
87.5	8.66E-04	-4.15E-04
87.6	8.45E-04	-4.04E-04
87.7	8.22E-04	-3.93E-04
87.8	7.98E-04	-3.81E-04
87.9	7.73E-04	-3.69E-04
88	7.47E-04	-3.56E-04
88.1	7.20E-04	-3.43E-04
88.2	6.91E-04	-3.29E-04
88.3	6.62E-04	-3.15E-04
88.4	6.31E-04	-3.00E-04
88.5	5.99E-04	-2.84E-04
88.6	5.65E-04	-2.68E-04
88.7	5.31E-04	-2.52E-04
88.8	4.95E-04	-2.35E-04
88.9	4.59E-04	-2.17E-04
89	4.21E-04	-1.99E-04
89.1	3.82E-04	-1.81E-04
89.2	3.42E-04	-1.62E-04
89.3	3.02E-04	-1.43E-04
89.4	2.61E-04	-1.23E-04
89.5	2.19E-04	-1.03E-04
89.6	1.76E-04	-8.31E-05
89.7	1.32E-04	-6.26E-05
89.8	8.87E-05	-4.19E-05
89.9	4.45E-05	-2.10E-05
