# Supplementary material for: CO on a Rh/Fe3O4 single-atom catalyst: high-resolution infrared spectroscopy and near-ambient-pressure scanning tunnelling microscopy
Source: Faraday Discuss. 2026 May 22. Online ahead of print. doi: 10.1039/d5fd00158g (PMC13196844; doi:10.1039/d5fd00158g)
Supplement: FD-OLF-D5FD00158G-s001 [file FD-OLF-D5FD00158G-s001.zip › figure s3.csv]

	0.0045 L		0.009 L		0.0135 L		0.018 L		0.0225 L		0.027 L		0.0315 L		0.036 L		0.0405 L		0.045 L		0.0495 L		0.054 L		0.0585 L		0.063 L		0.0675 L		0.072 L		0.081 L		0.09 L		0.18 L		3.58 L		Peak Height		Exponential Recovery Fit
3998.55697	1.00813	3998.55697	1.01852	3998.55697	1.00741	3998.55697	1.00375	3998.55697	1.00382	3998.55697	1.00653	3998.55697	1.00455	3998.55697	1.00414	3998.55697	1.00774	3998.55697	1.00497	3998.55697	1.00801	3998.55697	1.00874	3998.55697	1.00618	3998.55697	1.00478	3998.55697	1.01375	3998.55697	1.00503	3998.55697	1.00707	3998.55697	1.00715	3998.55697	1.01137	3998.55697	1.00581	0.0045	3.07E-05	0	0
3997.27126	1.00811	3997.27126	1.01851	3997.27126	1.0074	3997.27126	1.00374	3997.27126	1.0038	3997.27126	1.00652	3997.27126	1.00454	3997.27126	1.00412	3997.27126	1.00773	3997.27126	1.00496	3997.27126	1.00801	3997.27126	1.00874	3997.27126	1.00618	3997.27126	1.00479	3997.27126	1.01376	3997.27126	1.00503	3997.27126	1.00707	3997.27126	1.00714	3997.27126	1.01136	3997.27126	1.0058	0.009	5.92E-05	0.001	8.04E-06
3995.98555	1.00809	3995.98555	1.0185	3995.98555	1.00739	3995.98555	1.00373	3995.98555	1.00379	3995.98555	1.00651	3995.98555	1.00454	3995.98555	1.00411	3995.98555	1.00773	3995.98555	1.00495	3995.98555	1.008	3995.98555	1.00874	3995.98555	1.00618	3995.98555	1.00479	3995.98555	1.01376	3995.98555	1.00502	3995.98555	1.00707	3995.98555	1.00714	3995.98555	1.01136	3995.98555	1.0058	0.0135	8.74E-05	0.002	1.59E-05
3994.69984	1.00808	3994.69984	1.01848	3994.69984	1.00738	3994.69984	1.00373	3994.69984	1.00378	3994.69984	1.0065	3994.69984	1.00453	3994.69984	1.0041	3994.69984	1.00772	3994.69984	1.00494	3994.69984	1.00799	3994.69984	1.00874	3994.69984	1.00618	3994.69984	1.00479	3994.69984	1.01376	3994.69984	1.00502	3994.69984	1.00707	3994.69984	1.00715	3994.69984	1.01136	3994.69984	1.0058	0.018	1.21E-04	0.003	2.37E-05
3993.41413	1.00808	3993.41413	1.01847	3993.41413	1.00737	3993.41413	1.00373	3993.41413	1.00377	3993.41413	1.00649	3993.41413	1.00453	3993.41413	1.0041	3993.41413	1.00771	3993.41413	1.00493	3993.41413	1.00798	3993.41413	1.00874	3993.41413	1.00618	3993.41413	1.00479	3993.41413	1.01376	3993.41413	1.00502	3993.41413	1.00707	3993.41413	1.00715	3993.41413	1.01136	3993.41413	1.00581	0.0225	1.56E-04	0.004	3.14E-05
3992.12842	1.00808	3992.12842	1.01846	3992.12842	1.00736	3992.12842	1.00372	3992.12842	1.00376	3992.12842	1.00648	3992.12842	1.00452	3992.12842	1.00409	3992.12842	1.00771	3992.12842	1.00493	3992.12842	1.00798	3992.12842	1.00873	3992.12842	1.00618	3992.12842	1.00479	3992.12842	1.01376	3992.12842	1.00502	3992.12842	1.00707	3992.12842	1.00715	3992.12842	1.01136	3992.12842	1.00581	0.027	1.81E-04	0.005	3.89E-05
3990.84271	1.00807	3990.84271	1.01844	3990.84271	1.00735	3990.84271	1.00371	3990.84271	1.00375	3990.84271	1.00648	3990.84271	1.00451	3990.84271	1.00408	3990.84271	1.0077	3990.84271	1.00493	3990.84271	1.00798	3990.84271	1.00873	3990.84271	1.00618	3990.84271	1.00478	3990.84271	1.01376	3990.84271	1.00502	3990.84271	1.00708	3990.84271	1.00715	3990.84271	1.01135	3990.84271	1.00581	0.0315	2.00E-04	0.006	4.64E-05
3989.557	1.00805	3989.557	1.01842	3989.557	1.00733	3989.557	1.0037	3989.557	1.00373	3989.557	1.00647	3989.557	1.0045	3989.557	1.00406	3989.557	1.00769	3989.557	1.00492	3989.557	1.00797	3989.557	1.00872	3989.557	1.00617	3989.557	1.00477	3989.557	1.01376	3989.557	1.00502	3989.557	1.00707	3989.557	1.00715	3989.557	1.01135	3989.557	1.00581	0.036	2.19E-04	0.007	5.37E-05
3988.27129	1.00803	3988.27129	1.0184	3988.27129	1.00732	3988.27129	1.00369	3988.27129	1.00372	3988.27129	1.00646	3988.27129	1.00449	3988.27129	1.00406	3988.27129	1.00769	3988.27129	1.00491	3988.27129	1.00796	3988.27129	1.00871	3988.27129	1.00616	3988.27129	1.00476	3988.27129	1.01376	3988.27129	1.005	3988.27129	1.00706	3988.27129	1.00715	3988.27129	1.01135	3988.27129	1.0058	0.0405	2.37E-04	0.008	6.09E-05
3986.98558	1.00801	3986.98558	1.0184	3986.98558	1.00731	3986.98558	1.00368	3986.98558	1.00371	3986.98558	1.00645	3986.98558	1.00448	3986.98558	1.00406	3986.98558	1.00768	3986.98558	1.00491	3986.98558	1.00796	3986.98558	1.00871	3986.98558	1.00616	3986.98558	1.00476	3986.98558	1.01376	3986.98558	1.00499	3986.98558	1.00705	3986.98558	1.00715	3986.98558	1.01135	3986.98558	1.00581	0.045	2.64E-04	0.009	6.80E-05
3985.69987	1.008	3985.69987	1.01839	3985.69987	1.00731	3985.69987	1.00368	3985.69987	1.00371	3985.69987	1.00644	3985.69987	1.00448	3985.69987	1.00407	3985.69987	1.00768	3985.69987	1.00491	3985.69987	1.00795	3985.69987	1.00872	3985.69987	1.00616	3985.69987	1.00477	3985.69987	1.01375	3985.69987	1.00499	3985.69987	1.00705	3985.69987	1.00716	3985.69987	1.01136	3985.69987	1.00581	0.0495	2.78E-04	0.01	7.49E-05
3984.41416	1.00799	3984.41416	1.01839	3984.41416	1.0073	3984.41416	1.00367	3984.41416	1.00371	3984.41416	1.00643	3984.41416	1.00447	3984.41416	1.00407	3984.41416	1.00767	3984.41416	1.00491	3984.41416	1.00795	3984.41416	1.00871	3984.41416	1.00615	3984.41416	1.00477	3984.41416	1.01375	3984.41416	1.00499	3984.41416	1.00706	3984.41416	1.00716	3984.41416	1.01135	3984.41416	1.00581	0.054	3.05E-04	0.011	8.18E-05
3983.12845	1.00797	3983.12845	1.01837	3983.12845	1.00729	3983.12845	1.00365	3983.12845	1.0037	3983.12845	1.00642	3983.12845	1.00446	3983.12845	1.00406	3983.12845	1.00767	3983.12845	1.0049	3983.12845	1.00794	3983.12845	1.0087	3983.12845	1.00614	3983.12845	1.00476	3983.12845	1.01374	3983.12845	1.00499	3983.12845	1.00706	3983.12845	1.00716	3983.12845	1.01135	3983.12845	1.0058	0.0585	3.14E-04	0.012	8.85E-05
3981.84274	1.00795	3981.84274	1.01836	3981.84274	1.00727	3981.84274	1.00364	3981.84274	1.00369	3981.84274	1.00641	3981.84274	1.00445	3981.84274	1.00405	3981.84274	1.00766	3981.84274	1.00489	3981.84274	1.00793	3981.84274	1.00869	3981.84274	1.00613	3981.84274	1.00476	3981.84274	1.01373	3981.84274	1.00499	3981.84274	1.00706	3981.84274	1.00715	3981.84274	1.01135	3981.84274	1.0058	0.063	3.26E-04	0.013	9.52E-05
3980.55703	1.00795	3980.55703	1.01835	3980.55703	1.00726	3980.55703	1.00364	3980.55703	1.00368	3980.55703	1.00641	3980.55703	1.00445	3980.55703	1.00403	3980.55703	1.00766	3980.55703	1.00488	3980.55703	1.00793	3980.55703	1.00869	3980.55703	1.00614	3980.55703	1.00476	3980.55703	1.01373	3980.55703	1.00499	3980.55703	1.00705	3980.55703	1.00715	3980.55703	1.01135	3980.55703	1.00581	0.0675	3.39E-04	0.014	1.02E-04
3979.27132	1.00794	3979.27132	1.01834	3979.27132	1.00725	3979.27132	1.00363	3979.27132	1.00368	3979.27132	1.00641	3979.27132	1.00445	3979.27132	1.00402	3979.27132	1.00765	3979.27132	1.00487	3979.27132	1.00793	3979.27132	1.00868	3979.27132	1.00614	3979.27132	1.00477	3979.27132	1.01373	3979.27132	1.005	3979.27132	1.00706	3979.27132	1.00715	3979.27132	1.01135	3979.27132	1.00581	0.072	3.46E-04	0.015	1.08E-04
3977.98561	1.00793	3977.98561	1.01832	3977.98561	1.00724	3977.98561	1.00362	3977.98561	1.00367	3977.98561	1.00641	3977.98561	1.00444	3977.98561	1.00402	3977.98561	1.00764	3977.98561	1.00487	3977.98561	1.00792	3977.98561	1.00868	3977.98561	1.00614	3977.98561	1.00477	3977.98561	1.01373	3977.98561	1.00501	3977.98561	1.00706	3977.98561	1.00715	3977.98561	1.01136	3977.98561	1.00581	0.081	3.69E-04	0.016	1.15E-04
3976.6999	1.00791	3976.6999	1.01831	3976.6999	1.00723	3976.6999	1.00361	3976.6999	1.00366	3976.6999	1.0064	3976.6999	1.00442	3976.6999	1.00402	3976.6999	1.00763	3976.6999	1.00487	3976.6999	1.00792	3976.6999	1.00867	3976.6999	1.00613	3976.6999	1.00476	3976.6999	1.01374	3976.6999	1.00501	3976.6999	1.00706	3976.6999	1.00714	3976.6999	1.01135	3976.6999	1.00581	0.09	3.85E-04	0.017	1.21E-04
3975.41419	1.0079	3975.41419	1.0183	3975.41419	1.00722	3975.41419	1.00359	3975.41419	1.00364	3975.41419	1.00639	3975.41419	1.00442	3975.41419	1.00401	3975.41419	1.00763	3975.41419	1.00487	3975.41419	1.00792	3975.41419	1.00867	3975.41419	1.00612	3975.41419	1.00476	3975.41419	1.01374	3975.41419	1.00501	3975.41419	1.00705	3975.41419	1.00714	3975.41419	1.01135	3975.41419	1.00581	0.18	4.83E-04	0.018	1.27E-04
3974.12848	1.00789	3974.12848	1.01829	3974.12848	1.00722	3974.12848	1.00358	3974.12848	1.00364	3974.12848	1.00638	3974.12848	1.00441	3974.12848	1.00401	3974.12848	1.00763	3974.12848	1.00487	3974.12848	1.00792	3974.12848	1.00868	3974.12848	1.00612	3974.12848	1.00476	3974.12848	1.01375	3974.12848	1.00501	3974.12848	1.00705	3974.12848	1.00714	3974.12848	1.01134	3974.12848	1.00581	3.58	5.11E-04	0.019	1.33E-04
3972.84277	1.00788	3972.84277	1.01829	3972.84277	1.00722	3972.84277	1.00358	3972.84277	1.00364	3972.84277	1.00638	3972.84277	1.00441	3972.84277	1.004	3972.84277	1.00763	3972.84277	1.00487	3972.84277	1.00792	3972.84277	1.00868	3972.84277	1.00613	3972.84277	1.00476	3972.84277	1.01375	3972.84277	1.00501	3972.84277	1.00704	3972.84277	1.00715	3972.84277	1.01135	3972.84277	1.00582			0.02	1.39E-04
3971.55706	1.00787	3971.55706	1.01827	3971.55706	1.00721	3971.55706	1.00358	3971.55706	1.00364	3971.55706	1.00637	3971.55706	1.0044	3971.55706	1.004	3971.55706	1.00763	3971.55706	1.00486	3971.55706	1.00792	3971.55706	1.00868	3971.55706	1.00613	3971.55706	1.00475	3971.55706	1.01374	3971.55706	1.00501	3971.55706	1.00704	3971.55706	1.00715	3971.55706	1.01135	3971.55706	1.00582			0.021	1.45E-04
3970.27135	1.00786	3970.27135	1.01826	3970.27135	1.00721	3970.27135	1.00357	3970.27135	1.00363	3970.27135	1.00637	3970.27135	1.00439	3970.27135	1.00399	3970.27135	1.00762	3970.27135	1.00485	3970.27135	1.00791	3970.27135	1.00867	3970.27135	1.00613	3970.27135	1.00475	3970.27135	1.01373	3970.27135	1.00501	3970.27135	1.00704	3970.27135	1.00715	3970.27135	1.01135	3970.27135	1.00581			0.022	1.51E-04
3968.98564	1.00785	3968.98564	1.01824	3968.98564	1.0072	3968.98564	1.00356	3968.98564	1.00362	3968.98564	1.00635	3968.98564	1.00438	3968.98564	1.00399	3968.98564	1.00761	3968.98564	1.00484	3968.98564	1.0079	3968.98564	1.00866	3968.98564	1.00612	3968.98564	1.00475	3968.98564	1.01372	3968.98564	1.005	3968.98564	1.00704	3968.98564	1.00716	3968.98564	1.01134	3968.98564	1.00581			0.023	1.56E-04
3967.69993	1.00783	3967.69993	1.01823	3967.69993	1.00719	3967.69993	1.00355	3967.69993	1.00361	3967.69993	1.00633	3967.69993	1.00438	3967.69993	1.00398	3967.69993	1.0076	3967.69993	1.00483	3967.69993	1.00789	3967.69993	1.00866	3967.69993	1.00611	3967.69993	1.00474	3967.69993	1.01371	3967.69993	1.00499	3967.69993	1.00704	3967.69993	1.00716	3967.69993	1.01133	3967.69993	1.0058			0.024	1.62E-04
3966.41423	1.00782	3966.41423	1.01821	3966.41423	1.00718	3966.41423	1.00354	3966.41423	1.0036	3966.41423	1.00632	3966.41423	1.00437	3966.41423	1.00397	3966.41423	1.00759	3966.41423	1.00483	3966.41423	1.00789	3966.41423	1.00866	3966.41423	1.00611	3966.41423	1.00474	3966.41423	1.0137	3966.41423	1.00499	3966.41423	1.00704	3966.41423	1.00717	3966.41423	1.01133	3966.41423	1.00579			0.025	1.67E-04
3965.12852	1.00781	3965.12852	1.0182	3965.12852	1.00716	3965.12852	1.00353	3965.12852	1.00359	3965.12852	1.00632	3965.12852	1.00437	3965.12852	1.00396	3965.12852	1.00758	3965.12852	1.00483	3965.12852	1.00788	3965.12852	1.00865	3965.12852	1.00611	3965.12852	1.00473	3965.12852	1.0137	3965.12852	1.00499	3965.12852	1.00705	3965.12852	1.00717	3965.12852	1.01134	3965.12852	1.0058			0.026	1.73E-04
3963.84281	1.0078	3963.84281	1.01819	3963.84281	1.00715	3963.84281	1.00353	3963.84281	1.00359	3963.84281	1.00632	3963.84281	1.00437	3963.84281	1.00396	3963.84281	1.00758	3963.84281	1.00484	3963.84281	1.00787	3963.84281	1.00865	3963.84281	1.00611	3963.84281	1.00473	3963.84281	1.01371	3963.84281	1.00498	3963.84281	1.00705	3963.84281	1.00716	3963.84281	1.01134	3963.84281	1.0058			0.027	1.78E-04
3962.5571	1.00778	3962.5571	1.01819	3962.5571	1.00713	3962.5571	1.00352	3962.5571	1.00358	3962.5571	1.00632	3962.5571	1.00436	3962.5571	1.00395	3962.5571	1.00757	3962.5571	1.00484	3962.5571	1.00787	3962.5571	1.00865	3962.5571	1.00612	3962.5571	1.00473	3962.5571	1.01371	3962.5571	1.00498	3962.5571	1.00705	3962.5571	1.00715	3962.5571	1.01134	3962.5571	1.0058			0.028	1.83E-04
3961.27139	1.00777	3961.27139	1.01817	3961.27139	1.00711	3961.27139	1.00351	3961.27139	1.00358	3961.27139	1.00631	3961.27139	1.00435	3961.27139	1.00395	3961.27139	1.00755	3961.27139	1.00483	3961.27139	1.00787	3961.27139	1.00865	3961.27139	1.00611	3961.27139	1.00473	3961.27139	1.01371	3961.27139	1.00498	3961.27139	1.00705	3961.27139	1.00715	3961.27139	1.01134	3961.27139	1.0058			0.029	1.88E-04
3959.98568	1.00776	3959.98568	1.01816	3959.98568	1.0071	3959.98568	1.0035	3959.98568	1.00357	3959.98568	1.0063	3959.98568	1.00434	3959.98568	1.00394	3959.98568	1.00755	3959.98568	1.00482	3959.98568	1.00786	3959.98568	1.00864	3959.98568	1.0061	3959.98568	1.00473	3959.98568	1.01371	3959.98568	1.00498	3959.98568	1.00704	3959.98568	1.00715	3959.98568	1.01134	3959.98568	1.00581			0.03	1.94E-04
3958.69997	1.00776	3958.69997	1.01815	3958.69997	1.0071	3958.69997	1.00349	3958.69997	1.00355	3958.69997	1.0063	3958.69997	1.00433	3958.69997	1.00393	3958.69997	1.00755	3958.69997	1.00481	3958.69997	1.00786	3958.69997	1.00863	3958.69997	1.00609	3958.69997	1.00472	3958.69997	1.01371	3958.69997	1.00498	3958.69997	1.00704	3958.69997	1.00715	3958.69997	1.01133	3958.69997	1.00581			0.031	1.99E-04
3957.41426	1.00775	3957.41426	1.01814	3957.41426	1.0071	3957.41426	1.00349	3957.41426	1.00355	3957.41426	1.00629	3957.41426	1.00432	3957.41426	1.00393	3957.41426	1.00755	3957.41426	1.00481	3957.41426	1.00786	3957.41426	1.00862	3957.41426	1.00609	3957.41426	1.00472	3957.41426	1.01372	3957.41426	1.00499	3957.41426	1.00704	3957.41426	1.00716	3957.41426	1.01133	3957.41426	1.00581			0.032	2.03E-04
3956.12855	1.00774	3956.12855	1.01813	3956.12855	1.00709	3956.12855	1.00349	3956.12855	1.00354	3956.12855	1.00629	3956.12855	1.00432	3956.12855	1.00393	3956.12855	1.00754	3956.12855	1.0048	3956.12855	1.00786	3956.12855	1.00862	3956.12855	1.00609	3956.12855	1.00472	3956.12855	1.01372	3956.12855	1.00499	3956.12855	1.00704	3956.12855	1.00716	3956.12855	1.01134	3956.12855	1.00581			0.033	2.08E-04
3954.84284	1.00772	3954.84284	1.01812	3954.84284	1.00708	3954.84284	1.00349	3954.84284	1.00355	3954.84284	1.00629	3954.84284	1.00431	3954.84284	1.00394	3954.84284	1.00754	3954.84284	1.0048	3954.84284	1.00786	3954.84284	1.00862	3954.84284	1.00609	3954.84284	1.00473	3954.84284	1.01372	3954.84284	1.005	3954.84284	1.00704	3954.84284	1.00716	3954.84284	1.01134	3954.84284	1.0058			0.034	2.13E-04
3953.55713	1.00772	3953.55713	1.01811	3953.55713	1.00708	3953.55713	1.00349	3953.55713	1.00354	3953.55713	1.00628	3953.55713	1.00432	3953.55713	1.00394	3953.55713	1.00754	3953.55713	1.00481	3953.55713	1.00785	3953.55713	1.00863	3953.55713	1.00609	3953.55713	1.00473	3953.55713	1.01373	3953.55713	1.00501	3953.55713	1.00705	3953.55713	1.00717	3953.55713	1.01134	3953.55713	1.0058			0.035	2.18E-04
3952.27142	1.00772	3952.27142	1.01812	3952.27142	1.00708	3952.27142	1.00349	3952.27142	1.00354	3952.27142	1.00628	3952.27142	1.00432	3952.27142	1.00394	3952.27142	1.00755	3952.27142	1.00482	3952.27142	1.00785	3952.27142	1.00864	3952.27142	1.00609	3952.27142	1.00473	3952.27142	1.01373	3952.27142	1.00501	3952.27142	1.00706	3952.27142	1.00717	3952.27142	1.01135	3952.27142	1.00581			0.036	2.22E-04
3950.98571	1.00772	3950.98571	1.01812	3950.98571	1.00708	3950.98571	1.00349	3950.98571	1.00353	3950.98571	1.00628	3950.98571	1.00432	3950.98571	1.00394	3950.98571	1.00756	3950.98571	1.00482	3950.98571	1.00785	3950.98571	1.00866	3950.98571	1.0061	3950.98571	1.00475	3950.98571	1.01373	3950.98571	1.00502	3950.98571	1.00707	3950.98571	1.00718	3950.98571	1.01136	3950.98571	1.00583			0.037	2.27E-04
3949.7	1.00772	3949.7	1.01812	3949.7	1.00708	3949.7	1.00349	3949.7	1.00353	3949.7	1.00627	3949.7	1.00431	3949.7	1.00393	3949.7	1.00756	3949.7	1.00483	3949.7	1.00785	3949.7	1.00866	3949.7	1.00611	3949.7	1.00476	3949.7	1.01374	3949.7	1.00502	3949.7	1.00707	3949.7	1.00719	3949.7	1.01136	3949.7	1.00583			0.038	2.31E-04
3948.41429	1.00771	3948.41429	1.01811	3948.41429	1.00707	3948.41429	1.00349	3948.41429	1.00354	3948.41429	1.00627	3948.41429	1.0043	3948.41429	1.00392	3948.41429	1.00755	3948.41429	1.00483	3948.41429	1.00786	3948.41429	1.00865	3948.41429	1.00612	3948.41429	1.00477	3948.41429	1.01375	3948.41429	1.00502	3948.41429	1.00707	3948.41429	1.0072	3948.41429	1.01136	3948.41429	1.00584			0.039	2.36E-04
3947.12858	1.0077	3947.12858	1.0181	3947.12858	1.00706	3947.12858	1.00348	3947.12858	1.00354	3947.12858	1.00626	3947.12858	1.00429	3947.12858	1.00391	3947.12858	1.00755	3947.12858	1.00483	3947.12858	1.00787	3947.12858	1.00863	3947.12858	1.00612	3947.12858	1.00476	3947.12858	1.01375	3947.12858	1.00502	3947.12858	1.00706	3947.12858	1.00721	3947.12858	1.01136	3947.12858	1.00584			0.04	2.40E-04
3945.84287	1.00769	3945.84287	1.01807	3945.84287	1.00704	3945.84287	1.00346	3945.84287	1.00353	3945.84287	1.00626	3945.84287	1.00429	3945.84287	1.00391	3945.84287	1.00754	3945.84287	1.00481	3945.84287	1.00786	3945.84287	1.00863	3945.84287	1.00611	3945.84287	1.00475	3945.84287	1.01375	3945.84287	1.00501	3945.84287	1.00706	3945.84287	1.0072	3945.84287	1.01135	3945.84287	1.00583			0.041	2.44E-04
3944.55716	1.00768	3944.55716	1.01806	3944.55716	1.00703	3944.55716	1.00345	3944.55716	1.00352	3944.55716	1.00626	3944.55716	1.00429	3944.55716	1.00391	3944.55716	1.00753	3944.55716	1.00479	3944.55716	1.00785	3944.55716	1.00862	3944.55716	1.0061	3944.55716	1.00474	3944.55716	1.01374	3944.55716	1.005	3944.55716	1.00706	3944.55716	1.00719	3944.55716	1.01135	3944.55716	1.00583			0.042	2.49E-04
3943.27145	1.00767	3943.27145	1.01804	3943.27145	1.00702	3943.27145	1.00344	3943.27145	1.00351	3943.27145	1.00625	3943.27145	1.00428	3943.27145	1.00391	3943.27145	1.00752	3943.27145	1.00478	3943.27145	1.00784	3943.27145	1.00862	3943.27145	1.00609	3943.27145	1.00473	3943.27145	1.01373	3943.27145	1.005	3943.27145	1.00706	3943.27145	1.00719	3943.27145	1.01136	3943.27145	1.00583			0.043	2.53E-04
3941.98574	1.00766	3941.98574	1.01804	3941.98574	1.00702	3941.98574	1.00343	3941.98574	1.0035	3941.98574	1.00624	3941.98574	1.00428	3941.98574	1.0039	3941.98574	1.00751	3941.98574	1.00478	3941.98574	1.00784	3941.98574	1.00862	3941.98574	1.00609	3941.98574	1.00472	3941.98574	1.01373	3941.98574	1.005	3941.98574	1.00705	3941.98574	1.00719	3941.98574	1.01136	3941.98574	1.00583			0.044	2.57E-04
3940.70003	1.00765	3940.70003	1.01803	3940.70003	1.00701	3940.70003	1.00343	3940.70003	1.00349	3940.70003	1.00624	3940.70003	1.00427	3940.70003	1.00389	3940.70003	1.0075	3940.70003	1.00478	3940.70003	1.00783	3940.70003	1.00862	3940.70003	1.00609	3940.70003	1.00472	3940.70003	1.01372	3940.70003	1.005	3940.70003	1.00705	3940.70003	1.00719	3940.70003	1.01136	3940.70003	1.00583			0.045	2.61E-04
3939.41432	1.00763	3939.41432	1.01802	3939.41432	1.007	3939.41432	1.00342	3939.41432	1.00348	3939.41432	1.00624	3939.41432	1.00426	3939.41432	1.00388	3939.41432	1.00749	3939.41432	1.00478	3939.41432	1.00783	3939.41432	1.00862	3939.41432	1.00609	3939.41432	1.00472	3939.41432	1.01372	3939.41432	1.005	3939.41432	1.00704	3939.41432	1.00718	3939.41432	1.01135	3939.41432	1.00583			0.046	2.65E-04
3938.12861	1.00762	3938.12861	1.01801	3938.12861	1.00699	3938.12861	1.00342	3938.12861	1.00348	3938.12861	1.00623	3938.12861	1.00426	3938.12861	1.00387	3938.12861	1.00748	3938.12861	1.00477	3938.12861	1.00783	3938.12861	1.00861	3938.12861	1.00608	3938.12861	1.00472	3938.12861	1.01372	3938.12861	1.00499	3938.12861	1.00704	3938.12861	1.00718	3938.12861	1.01135	3938.12861	1.00583			0.047	2.69E-04
3936.8429	1.00761	3936.8429	1.01799	3936.8429	1.00698	3936.8429	1.00341	3936.8429	1.00347	3936.8429	1.00623	3936.8429	1.00425	3936.8429	1.00386	3936.8429	1.00747	3936.8429	1.00476	3936.8429	1.00783	3936.8429	1.00861	3936.8429	1.00606	3936.8429	1.00471	3936.8429	1.01372	3936.8429	1.00499	3936.8429	1.00704	3936.8429	1.00719	3936.8429	1.01135	3936.8429	1.00583			0.048	2.73E-04
3935.55719	1.0076	3935.55719	1.01798	3935.55719	1.00697	3935.55719	1.0034	3935.55719	1.00346	3935.55719	1.00622	3935.55719	1.00424	3935.55719	1.00386	3935.55719	1.00747	3935.55719	1.00475	3935.55719	1.00781	3935.55719	1.00861	3935.55719	1.00606	3935.55719	1.0047	3935.55719	1.01371	3935.55719	1.00499	3935.55719	1.00704	3935.55719	1.00718	3935.55719	1.01135	3935.55719	1.00583			0.049	2.76E-04
3934.27148	1.00758	3934.27148	1.01796	3934.27148	1.00696	3934.27148	1.00339	3934.27148	1.00345	3934.27148	1.00621	3934.27148	1.00423	3934.27148	1.00386	3934.27148	1.00747	3934.27148	1.00475	3934.27148	1.0078	3934.27148	1.0086	3934.27148	1.00605	3934.27148	1.0047	3934.27148	1.01371	3934.27148	1.00499	3934.27148	1.00704	3934.27148	1.00718	3934.27148	1.01135	3934.27148	1.00583			0.05	2.80E-04
3932.98577	1.00756	3932.98577	1.01796	3932.98577	1.00695	3932.98577	1.00338	3932.98577	1.00344	3932.98577	1.0062	3932.98577	1.00422	3932.98577	1.00385	3932.98577	1.00747	3932.98577	1.00474	3932.98577	1.00779	3932.98577	1.00859	3932.98577	1.00606	3932.98577	1.0047	3932.98577	1.01371	3932.98577	1.00499	3932.98577	1.00704	3932.98577	1.00718	3932.98577	1.01135	3932.98577	1.00583			0.051	2.84E-04
3931.70007	1.00754	3931.70007	1.01795	3931.70007	1.00694	3931.70007	1.00337	3931.70007	1.00343	3931.70007	1.0062	3931.70007	1.00421	3931.70007	1.00385	3931.70007	1.00747	3931.70007	1.00474	3931.70007	1.00779	3931.70007	1.00859	3931.70007	1.00606	3931.70007	1.0047	3931.70007	1.01371	3931.70007	1.00499	3931.70007	1.00704	3931.70007	1.00719	3931.70007	1.01135	3931.70007	1.00583			0.052	2.87E-04
3930.41436	1.00753	3930.41436	1.01795	3930.41436	1.00693	3930.41436	1.00336	3930.41436	1.00343	3930.41436	1.00619	3930.41436	1.00422	3930.41436	1.00385	3930.41436	1.00747	3930.41436	1.00474	3930.41436	1.0078	3930.41436	1.0086	3930.41436	1.00607	3930.41436	1.00471	3930.41436	1.01371	3930.41436	1.00498	3930.41436	1.00705	3930.41436	1.0072	3930.41436	1.01135	3930.41436	1.00583			0.053	2.91E-04
3929.12865	1.00753	3929.12865	1.01795	3929.12865	1.00693	3929.12865	1.00335	3929.12865	1.00343	3929.12865	1.00618	3929.12865	1.00422	3929.12865	1.00385	3929.12865	1.00746	3929.12865	1.00474	3929.12865	1.00781	3929.12865	1.0086	3929.12865	1.00607	3929.12865	1.00472	3929.12865	1.01371	3929.12865	1.00498	3929.12865	1.00705	3929.12865	1.0072	3929.12865	1.01135	3929.12865	1.00583			0.054	2.94E-04
3927.84294	1.00753	3927.84294	1.01795	3927.84294	1.00692	3927.84294	1.00335	3927.84294	1.00343	3927.84294	1.00618	3927.84294	1.00423	3927.84294	1.00384	3927.84294	1.00746	3927.84294	1.00474	3927.84294	1.00781	3927.84294	1.00861	3927.84294	1.00607	3927.84294	1.00472	3927.84294	1.01371	3927.84294	1.00498	3927.84294	1.00705	3927.84294	1.0072	3927.84294	1.01135	3927.84294	1.00583			0.055	2.98E-04
3926.55723	1.00752	3926.55723	1.01794	3926.55723	1.00691	3926.55723	1.00334	3926.55723	1.00342	3926.55723	1.00618	3926.55723	1.00422	3926.55723	1.00384	3926.55723	1.00745	3926.55723	1.00474	3926.55723	1.0078	3926.55723	1.0086	3926.55723	1.00607	3926.55723	1.00471	3926.55723	1.0137	3926.55723	1.00499	3926.55723	1.00704	3926.55723	1.00719	3926.55723	1.01134	3926.55723	1.00583			0.056	3.01E-04
3925.27152	1.00751	3925.27152	1.01792	3925.27152	1.00691	3925.27152	1.00334	3925.27152	1.00342	3925.27152	1.00617	3925.27152	1.0042	3925.27152	1.00383	3925.27152	1.00744	3925.27152	1.00474	3925.27152	1.0078	3925.27152	1.0086	3925.27152	1.00606	3925.27152	1.00471	3925.27152	1.0137	3925.27152	1.00499	3925.27152	1.00704	3925.27152	1.0072	3925.27152	1.01134	3925.27152	1.00583			0.057	3.04E-04
3923.98581	1.0075	3923.98581	1.01791	3923.98581	1.0069	3923.98581	1.00334	3923.98581	1.00341	3923.98581	1.00617	3923.98581	1.00419	3923.98581	1.00383	3923.98581	1.00743	3923.98581	1.00474	3923.98581	1.0078	3923.98581	1.00859	3923.98581	1.00606	3923.98581	1.00471	3923.98581	1.0137	3923.98581	1.00498	3923.98581	1.00704	3923.98581	1.00721	3923.98581	1.01135	3923.98581	1.00583			0.058	3.08E-04
3922.7001	1.00749	3922.7001	1.01789	3922.7001	1.0069	3922.7001	1.00334	3922.7001	1.0034	3922.7001	1.00616	3922.7001	1.00419	3922.7001	1.00383	3922.7001	1.00743	3922.7001	1.00474	3922.7001	1.0078	3922.7001	1.00859	3922.7001	1.00606	3922.7001	1.00471	3922.7001	1.01371	3922.7001	1.00498	3922.7001	1.00704	3922.7001	1.00721	3922.7001	1.01135	3922.7001	1.00583			0.059	3.11E-04
3921.41439	1.00748	3921.41439	1.01788	3921.41439	1.00689	3921.41439	1.00334	3921.41439	1.0034	3921.41439	1.00615	3921.41439	1.00418	3921.41439	1.00383	3921.41439	1.00743	3921.41439	1.00474	3921.41439	1.00779	3921.41439	1.00859	3921.41439	1.00606	3921.41439	1.00471	3921.41439	1.01371	3921.41439	1.00499	3921.41439	1.00703	3921.41439	1.00721	3921.41439	1.01136	3921.41439	1.00583			0.06	3.14E-04
3920.12868	1.00747	3920.12868	1.01787	3920.12868	1.00688	3920.12868	1.00334	3920.12868	1.00339	3920.12868	1.00615	3920.12868	1.00419	3920.12868	1.00383	3920.12868	1.00743	3920.12868	1.00473	3920.12868	1.00779	3920.12868	1.00858	3920.12868	1.00606	3920.12868	1.00471	3920.12868	1.01371	3920.12868	1.00498	3920.12868	1.00704	3920.12868	1.00721	3920.12868	1.01135	3920.12868	1.00583			0.061	3.17E-04
3918.84297	1.00746	3918.84297	1.01786	3918.84297	1.00687	3918.84297	1.00333	3918.84297	1.00338	3918.84297	1.00615	3918.84297	1.00419	3918.84297	1.00381	3918.84297	1.00743	3918.84297	1.00472	3918.84297	1.00778	3918.84297	1.00857	3918.84297	1.00605	3918.84297	1.00471	3918.84297	1.01371	3918.84297	1.00498	3918.84297	1.00703	3918.84297	1.00721	3918.84297	1.01134	3918.84297	1.00582			0.062	3.20E-04
3917.55726	1.00745	3917.55726	1.01784	3917.55726	1.00686	3917.55726	1.00331	3917.55726	1.00337	3917.55726	1.00614	3917.55726	1.00418	3917.55726	1.0038	3917.55726	1.00742	3917.55726	1.00471	3917.55726	1.00777	3917.55726	1.00856	3917.55726	1.00604	3917.55726	1.0047	3917.55726	1.01369	3917.55726	1.00497	3917.55726	1.00702	3917.55726	1.00721	3917.55726	1.01133	3917.55726	1.00582			0.063	3.23E-04
3916.27155	1.00743	3916.27155	1.01782	3916.27155	1.00685	3916.27155	1.00329	3916.27155	1.00336	3916.27155	1.00613	3916.27155	1.00417	3916.27155	1.00378	3916.27155	1.00741	3916.27155	1.0047	3916.27155	1.00775	3916.27155	1.00855	3916.27155	1.00604	3916.27155	1.00469	3916.27155	1.01369	3916.27155	1.00497	3916.27155	1.00702	3916.27155	1.00721	3916.27155	1.01132	3916.27155	1.00581			0.064	3.26E-04
3914.98584	1.00742	3914.98584	1.01781	3914.98584	1.00684	3914.98584	1.00328	3914.98584	1.00336	3914.98584	1.00613	3914.98584	1.00416	3914.98584	1.00378	3914.98584	1.00741	3914.98584	1.00469	3914.98584	1.00775	3914.98584	1.00855	3914.98584	1.00604	3914.98584	1.00469	3914.98584	1.01369	3914.98584	1.00497	3914.98584	1.00701	3914.98584	1.0072	3914.98584	1.01133	3914.98584	1.00581			0.065	3.29E-04
3913.70013	1.00742	3913.70013	1.01781	3913.70013	1.00684	3913.70013	1.00328	3913.70013	1.00336	3913.70013	1.00612	3913.70013	1.00415	3913.70013	1.00379	3913.70013	1.00741	3913.70013	1.00469	3913.70013	1.00776	3913.70013	1.00855	3913.70013	1.00605	3913.70013	1.00469	3913.70013	1.0137	3913.70013	1.00498	3913.70013	1.00702	3913.70013	1.0072	3913.70013	1.01133	3913.70013	1.00582			0.066	3.32E-04
3912.41442	1.00742	3912.41442	1.01781	3912.41442	1.00683	3912.41442	1.00328	3912.41442	1.00336	3912.41442	1.00612	3912.41442	1.00415	3912.41442	1.00379	3912.41442	1.00741	3912.41442	1.00469	3912.41442	1.00776	3912.41442	1.00855	3912.41442	1.00605	3912.41442	1.00469	3912.41442	1.01371	3912.41442	1.00498	3912.41442	1.00702	3912.41442	1.0072	3912.41442	1.01134	3912.41442	1.00584			0.067	3.35E-04
3911.12871	1.00741	3911.12871	1.01781	3911.12871	1.00683	3911.12871	1.00329	3911.12871	1.00336	3911.12871	1.00612	3911.12871	1.00415	3911.12871	1.00379	3911.12871	1.00742	3911.12871	1.0047	3911.12871	1.00776	3911.12871	1.00855	3911.12871	1.00605	3911.12871	1.0047	3911.12871	1.01371	3911.12871	1.00499	3911.12871	1.00702	3911.12871	1.00721	3911.12871	1.01133	3911.12871	1.00585			0.068	3.38E-04
3909.843	1.00741	3909.843	1.01781	3909.843	1.00683	3909.843	1.00329	3909.843	1.00336	3909.843	1.00612	3909.843	1.00415	3909.843	1.00379	3909.843	1.00742	3909.843	1.0047	3909.843	1.00776	3909.843	1.00856	3909.843	1.00605	3909.843	1.00471	3909.843	1.0137	3909.843	1.00499	3909.843	1.00703	3909.843	1.00722	3909.843	1.01134	3909.843	1.00586			0.069	3.40E-04
3908.55729	1.0074	3908.55729	1.0178	3908.55729	1.00683	3908.55729	1.00329	3908.55729	1.00336	3908.55729	1.00613	3908.55729	1.00415	3908.55729	1.00379	3908.55729	1.00741	3908.55729	1.0047	3908.55729	1.00776	3908.55729	1.00857	3908.55729	1.00604	3908.55729	1.00472	3908.55729	1.0137	3908.55729	1.005	3908.55729	1.00703	3908.55729	1.00722	3908.55729	1.01135	3908.55729	1.00586			0.07	3.43E-04
3907.27158	1.0074	3907.27158	1.01779	3907.27158	1.00682	3907.27158	1.00329	3907.27158	1.00336	3907.27158	1.00613	3907.27158	1.00414	3907.27158	1.00379	3907.27158	1.0074	3907.27158	1.0047	3907.27158	1.00776	3907.27158	1.00858	3907.27158	1.00604	3907.27158	1.00472	3907.27158	1.01371	3907.27158	1.005	3907.27158	1.00703	3907.27158	1.00723	3907.27158	1.01136	3907.27158	1.00586			0.071	3.46E-04
3905.98587	1.0074	3905.98587	1.01779	3905.98587	1.00681	3905.98587	1.00329	3905.98587	1.00336	3905.98587	1.00613	3905.98587	1.00414	3905.98587	1.00378	3905.98587	1.0074	3905.98587	1.0047	3905.98587	1.00776	3905.98587	1.00858	3905.98587	1.00605	3905.98587	1.00472	3905.98587	1.01372	3905.98587	1.005	3905.98587	1.00703	3905.98587	1.00723	3905.98587	1.01136	3905.98587	1.00586			0.072	3.48E-04
3904.70016	1.00739	3904.70016	1.01779	3904.70016	1.0068	3904.70016	1.00328	3904.70016	1.00335	3904.70016	1.00612	3904.70016	1.00414	3904.70016	1.00378	3904.70016	1.0074	3904.70016	1.00471	3904.70016	1.00777	3904.70016	1.00858	3904.70016	1.00605	3904.70016	1.00472	3904.70016	1.01372	3904.70016	1.005	3904.70016	1.00703	3904.70016	1.00724	3904.70016	1.01137	3904.70016	1.00586			0.073	3.51E-04
3903.41445	1.00738	3903.41445	1.01778	3903.41445	1.0068	3903.41445	1.00327	3903.41445	1.00333	3903.41445	1.00611	3903.41445	1.00413	3903.41445	1.00377	3903.41445	1.00739	3903.41445	1.00471	3903.41445	1.00776	3903.41445	1.00857	3903.41445	1.00605	3903.41445	1.00471	3903.41445	1.01372	3903.41445	1.005	3903.41445	1.00703	3903.41445	1.00725	3903.41445	1.01137	3903.41445	1.00586			0.074	3.53E-04
3902.12874	1.00736	3902.12874	1.01777	3902.12874	1.00679	3902.12874	1.00326	3902.12874	1.00332	3902.12874	1.00609	3902.12874	1.00413	3902.12874	1.00376	3902.12874	1.00738	3902.12874	1.00471	3902.12874	1.00776	3902.12874	1.00856	3902.12874	1.00604	3902.12874	1.00471	3902.12874	1.01371	3902.12874	1.00499	3902.12874	1.00704	3902.12874	1.00725	3902.12874	1.01137	3902.12874	1.00586			0.075	3.56E-04
3900.84303	1.00734	3900.84303	1.01775	3900.84303	1.00678	3900.84303	1.00325	3900.84303	1.00332	3900.84303	1.00608	3900.84303	1.00412	3900.84303	1.00376	3900.84303	1.00738	3900.84303	1.0047	3900.84303	1.00775	3900.84303	1.00855	3900.84303	1.00604	3900.84303	1.0047	3900.84303	1.01371	3900.84303	1.00499	3900.84303	1.00704	3900.84303	1.00724	3900.84303	1.01137	3900.84303	1.00586			0.076	3.58E-04
3899.55732	1.00733	3899.55732	1.01774	3899.55732	1.00677	3899.55732	1.00325	3899.55732	1.00332	3899.55732	1.00608	3899.55732	1.00411	3899.55732	1.00376	3899.55732	1.00737	3899.55732	1.00469	3899.55732	1.00775	3899.55732	1.00856	3899.55732	1.00605	3899.55732	1.0047	3899.55732	1.01371	3899.55732	1.00499	3899.55732	1.00704	3899.55732	1.00725	3899.55732	1.01137	3899.55732	1.00586			0.077	3.61E-04
3898.27161	1.00733	3898.27161	1.01773	3898.27161	1.00676	3898.27161	1.00324	3898.27161	1.00332	3898.27161	1.00608	3898.27161	1.00411	3898.27161	1.00376	3898.27161	1.00738	3898.27161	1.00469	3898.27161	1.00775	3898.27161	1.00856	3898.27161	1.00605	3898.27161	1.0047	3898.27161	1.01371	3898.27161	1.005	3898.27161	1.00704	3898.27161	1.00725	3898.27161	1.01137	3898.27161	1.00586			0.078	3.63E-04
3896.9859	1.00732	3896.9859	1.01772	3896.9859	1.00675	3896.9859	1.00324	3896.9859	1.00332	3896.9859	1.00608	3896.9859	1.00411	3896.9859	1.00375	3896.9859	1.00738	3896.9859	1.00469	3896.9859	1.00774	3896.9859	1.00857	3896.9859	1.00604	3896.9859	1.00471	3896.9859	1.01372	3896.9859	1.00499	3896.9859	1.00704	3896.9859	1.00725	3896.9859	1.01137	3896.9859	1.00586			0.079	3.65E-04
3895.7002	1.00731	3895.7002	1.01772	3895.7002	1.00675	3895.7002	1.00324	3895.7002	1.00332	3895.7002	1.00608	3895.7002	1.00411	3895.7002	1.00374	3895.7002	1.00738	3895.7002	1.00468	3895.7002	1.00774	3895.7002	1.00857	3895.7002	1.00604	3895.7002	1.00471	3895.7002	1.01372	3895.7002	1.00499	3895.7002	1.00704	3895.7002	1.00726	3895.7002	1.01137	3895.7002	1.00586			0.08	3.68E-04
3894.41449	1.0073	3894.41449	1.01772	3894.41449	1.00675	3894.41449	1.00324	3894.41449	1.00332	3894.41449	1.00609	3894.41449	1.00411	3894.41449	1.00374	3894.41449	1.00738	3894.41449	1.00468	3894.41449	1.00774	3894.41449	1.00857	3894.41449	1.00604	3894.41449	1.00472	3894.41449	1.01372	3894.41449	1.005	3894.41449	1.00704	3894.41449	1.00727	3894.41449	1.01138	3894.41449	1.00587			0.081	3.70E-04
3893.12878	1.0073	3893.12878	1.01772	3893.12878	1.00674	3893.12878	1.00324	3893.12878	1.00332	3893.12878	1.00608	3893.12878	1.00411	3893.12878	1.00375	3893.12878	1.00738	3893.12878	1.00468	3893.12878	1.00774	3893.12878	1.00857	3893.12878	1.00605	3893.12878	1.00472	3893.12878	1.01372	3893.12878	1.00501	3893.12878	1.00704	3893.12878	1.00727	3893.12878	1.01138	3893.12878	1.00587			0.082	3.72E-04
3891.84307	1.00729	3891.84307	1.01771	3891.84307	1.00674	3891.84307	1.00323	3891.84307	1.0033	3891.84307	1.00607	3891.84307	1.00411	3891.84307	1.00375	3891.84307	1.00737	3891.84307	1.00467	3891.84307	1.00774	3891.84307	1.00856	3891.84307	1.00605	3891.84307	1.00471	3891.84307	1.01372	3891.84307	1.00501	3891.84307	1.00704	3891.84307	1.00727	3891.84307	1.01138	3891.84307	1.00587			0.083	3.74E-04
3890.55736	1.00727	3890.55736	1.01769	3890.55736	1.00673	3890.55736	1.00322	3890.55736	1.00329	3890.55736	1.00606	3890.55736	1.0041	3890.55736	1.00374	3890.55736	1.00737	3890.55736	1.00467	3890.55736	1.00773	3890.55736	1.00855	3890.55736	1.00604	3890.55736	1.0047	3890.55736	1.0137	3890.55736	1.00501	3890.55736	1.00704	3890.55736	1.00726	3890.55736	1.01137	3890.55736	1.00586			0.084	3.77E-04
3889.27165	1.00727	3889.27165	1.01768	3889.27165	1.00672	3889.27165	1.00321	3889.27165	1.00328	3889.27165	1.00605	3889.27165	1.0041	3889.27165	1.00373	3889.27165	1.00736	3889.27165	1.00467	3889.27165	1.00772	3889.27165	1.00854	3889.27165	1.00603	3889.27165	1.0047	3889.27165	1.0137	3889.27165	1.005	3889.27165	1.00703	3889.27165	1.00726	3889.27165	1.01137	3889.27165	1.00585			0.085	3.79E-04
3887.98594	1.00726	3887.98594	1.01767	3887.98594	1.00672	3887.98594	1.00321	3887.98594	1.00328	3887.98594	1.00605	3887.98594	1.00409	3887.98594	1.00373	3887.98594	1.00735	3887.98594	1.00467	3887.98594	1.00771	3887.98594	1.00854	3887.98594	1.00603	3887.98594	1.0047	3887.98594	1.0137	3887.98594	1.005	3887.98594	1.00703	3887.98594	1.00726	3887.98594	1.01138	3887.98594	1.00585			0.086	3.81E-04
3886.70023	1.00726	3886.70023	1.01766	3886.70023	1.00671	3886.70023	1.0032	3886.70023	1.00328	3886.70023	1.00604	3886.70023	1.00408	3886.70023	1.00372	3886.70023	1.00735	3886.70023	1.00467	3886.70023	1.00771	3886.70023	1.00854	3886.70023	1.00603	3886.70023	1.0047	3886.70023	1.01371	3886.70023	1.00499	3886.70023	1.00703	3886.70023	1.00727	3886.70023	1.01138	3886.70023	1.00586			0.087	3.83E-04
3885.41452	1.00724	3885.41452	1.01765	3885.41452	1.0067	3885.41452	1.00319	3885.41452	1.00327	3885.41452	1.00604	3885.41452	1.00408	3885.41452	1.00372	3885.41452	1.00734	3885.41452	1.00466	3885.41452	1.00771	3885.41452	1.00854	3885.41452	1.00603	3885.41452	1.00471	3885.41452	1.01371	3885.41452	1.005	3885.41452	1.00703	3885.41452	1.00727	3885.41452	1.01138	3885.41452	1.00586			0.088	3.85E-04
3884.12881	1.00723	3884.12881	1.01763	3884.12881	1.0067	3884.12881	1.00319	3884.12881	1.00327	3884.12881	1.00603	3884.12881	1.00408	3884.12881	1.00372	3884.12881	1.00734	3884.12881	1.00466	3884.12881	1.00772	3884.12881	1.00854	3884.12881	1.00602	3884.12881	1.00471	3884.12881	1.01371	3884.12881	1.00501	3884.12881	1.00704	3884.12881	1.00727	3884.12881	1.01138	3884.12881	1.00586			0.089	3.87E-04
3882.8431	1.00722	3882.8431	1.01763	3882.8431	1.0067	3882.8431	1.00319	3882.8431	1.00327	3882.8431	1.00603	3882.8431	1.00408	3882.8431	1.00372	3882.8431	1.00734	3882.8431	1.00466	3882.8431	1.00772	3882.8431	1.00854	3882.8431	1.00602	3882.8431	1.00471	3882.8431	1.01371	3882.8431	1.00501	3882.8431	1.00704	3882.8431	1.00727	3882.8431	1.01138	3882.8431	1.00586			0.09	3.89E-04
3881.55739	1.00722	3881.55739	1.01764	3881.55739	1.0067	3881.55739	1.00318	3881.55739	1.00327	3881.55739	1.00604	3881.55739	1.00408	3881.55739	1.00372	3881.55739	1.00735	3881.55739	1.00466	3881.55739	1.00772	3881.55739	1.00855	3881.55739	1.00603	3881.55739	1.00471	3881.55739	1.01372	3881.55739	1.00502	3881.55739	1.00705	3881.55739	1.00728	3881.55739	1.01138	3881.55739	1.00587			0.091	3.91E-04
3880.27168	1.00721	3880.27168	1.01764	3880.27168	1.00669	3880.27168	1.00317	3880.27168	1.00326	3880.27168	1.00604	3880.27168	1.00408	3880.27168	1.00372	3880.27168	1.00735	3880.27168	1.00466	3880.27168	1.00772	3880.27168	1.00855	3880.27168	1.00603	3880.27168	1.0047	3880.27168	1.01372	3880.27168	1.00502	3880.27168	1.00705	3880.27168	1.00728	3880.27168	1.01138	3880.27168	1.00587			0.092	3.93E-04
3878.98597	1.0072	3878.98597	1.01763	3878.98597	1.00668	3878.98597	1.00316	3878.98597	1.00326	3878.98597	1.00603	3878.98597	1.00407	3878.98597	1.00372	3878.98597	1.00734	3878.98597	1.00466	3878.98597	1.00771	3878.98597	1.00855	3878.98597	1.00603	3878.98597	1.0047	3878.98597	1.01372	3878.98597	1.00502	3878.98597	1.00705	3878.98597	1.00728	3878.98597	1.01138	3878.98597	1.00587			0.093	3.95E-04
3877.70026	1.00719	3877.70026	1.01761	3877.70026	1.00667	3877.70026	1.00316	3877.70026	1.00325	3877.70026	1.00603	3877.70026	1.00406	3877.70026	1.00371	3877.70026	1.00732	3877.70026	1.00466	3877.70026	1.0077	3877.70026	1.00855	3877.70026	1.00602	3877.70026	1.00469	3877.70026	1.01371	3877.70026	1.00502	3877.70026	1.00704	3877.70026	1.00727	3877.70026	1.01138	3877.70026	1.00587			0.094	3.97E-04
3876.41455	1.00719	3876.41455	1.01759	3876.41455	1.00665	3876.41455	1.00316	3876.41455	1.00324	3876.41455	1.00602	3876.41455	1.00405	3876.41455	1.0037	3876.41455	1.00731	3876.41455	1.00466	3876.41455	1.0077	3876.41455	1.00854	3876.41455	1.00602	3876.41455	1.0047	3876.41455	1.01371	3876.41455	1.00502	3876.41455	1.00704	3876.41455	1.00727	3876.41455	1.01137	3876.41455	1.00587			0.095	3.98E-04
3875.12884	1.00718	3875.12884	1.01758	3875.12884	1.00665	3875.12884	1.00316	3875.12884	1.00324	3875.12884	1.00601	3875.12884	1.00404	3875.12884	1.00369	3875.12884	1.00731	3875.12884	1.00466	3875.12884	1.0077	3875.12884	1.00854	3875.12884	1.00602	3875.12884	1.0047	3875.12884	1.01371	3875.12884	1.00502	3875.12884	1.00704	3875.12884	1.00728	3875.12884	1.01137	3875.12884	1.00588			0.096	4.00E-04
3873.84313	1.00718	3873.84313	1.01758	3873.84313	1.00665	3873.84313	1.00316	3873.84313	1.00324	3873.84313	1.00601	3873.84313	1.00404	3873.84313	1.0037	3873.84313	1.00731	3873.84313	1.00466	3873.84313	1.0077	3873.84313	1.00854	3873.84313	1.00602	3873.84313	1.0047	3873.84313	1.01372	3873.84313	1.00502	3873.84313	1.00705	3873.84313	1.00728	3873.84313	1.01138	3873.84313	1.00588			0.097	4.02E-04
3872.55742	1.00718	3872.55742	1.01758	3872.55742	1.00665	3872.55742	1.00316	3872.55742	1.00324	3872.55742	1.00601	3872.55742	1.00405	3872.55742	1.0037	3872.55742	1.00732	3872.55742	1.00465	3872.55742	1.0077	3872.55742	1.00855	3872.55742	1.00603	3872.55742	1.00469	3872.55742	1.01372	3872.55742	1.00503	3872.55742	1.00705	3872.55742	1.00729	3872.55742	1.01139	3872.55742	1.00588			0.098	4.04E-04
3871.27171	1.00718	3871.27171	1.01759	3871.27171	1.00666	3871.27171	1.00316	3871.27171	1.00324	3871.27171	1.00602	3871.27171	1.00405	3871.27171	1.0037	3871.27171	1.00731	3871.27171	1.00465	3871.27171	1.00771	3871.27171	1.00856	3871.27171	1.00603	3871.27171	1.00469	3871.27171	1.01373	3871.27171	1.00503	3871.27171	1.00705	3871.27171	1.0073	3871.27171	1.0114	3871.27171	1.00588			0.099	4.05E-04
3869.986	1.00717	3869.986	1.01758	3869.986	1.00666	3869.986	1.00315	3869.986	1.00323	3869.986	1.00602	3869.986	1.00405	3869.986	1.00369	3869.986	1.00731	3869.986	1.00465	3869.986	1.00771	3869.986	1.00856	3869.986	1.00603	3869.986	1.00469	3869.986	1.01373	3869.986	1.00502	3869.986	1.00705	3869.986	1.00731	3869.986	1.0114	3869.986	1.00588			0.1	4.07E-04
3868.70029	1.00715	3868.70029	1.01757	3868.70029	1.00665	3868.70029	1.00314	3868.70029	1.00322	3868.70029	1.00601	3868.70029	1.00404	3868.70029	1.00368	3868.70029	1.0073	3868.70029	1.00464	3868.70029	1.0077	3868.70029	1.00854	3868.70029	1.00602	3868.70029	1.00469	3868.70029	1.01372	3868.70029	1.00501	3868.70029	1.00706	3868.70029	1.00731	3868.70029	1.0114	3868.70029	1.00588			0.101	4.09E-04
3867.41458	1.00713	3867.41458	1.01755	3867.41458	1.00663	3867.41458	1.00313	3867.41458	1.00321	3867.41458	1.006	3867.41458	1.00403	3867.41458	1.00368	3867.41458	1.00729	3867.41458	1.00464	3867.41458	1.00769	3867.41458	1.00853	3867.41458	1.00601	3867.41458	1.00469	3867.41458	1.01372	3867.41458	1.00501	3867.41458	1.00706	3867.41458	1.0073	3867.41458	1.01139	3867.41458	1.00587			0.102	4.10E-04
3866.12887	1.00712	3866.12887	1.01754	3866.12887	1.00662	3866.12887	1.00313	3866.12887	1.00321	3866.12887	1.00599	3866.12887	1.00402	3866.12887	1.00368	3866.12887	1.00729	3866.12887	1.00463	3866.12887	1.00769	3866.12887	1.00853	3866.12887	1.00601	3866.12887	1.0047	3866.12887	1.01371	3866.12887	1.00502	3866.12887	1.00706	3866.12887	1.0073	3866.12887	1.01138	3866.12887	1.00588			0.103	4.12E-04
3864.84316	1.00712	3864.84316	1.01753	3864.84316	1.00661	3864.84316	1.00313	3864.84316	1.00321	3864.84316	1.00599	3864.84316	1.00402	3864.84316	1.00368	3864.84316	1.0073	3864.84316	1.00463	3864.84316	1.00769	3864.84316	1.00852	3864.84316	1.00602	3864.84316	1.00471	3864.84316	1.01372	3864.84316	1.00502	3864.84316	1.00706	3864.84316	1.0073	3864.84316	1.01137	3864.84316	1.00589			0.104	4.13E-04
3863.55745	1.00712	3863.55745	1.01752	3863.55745	1.00661	3863.55745	1.00313	3863.55745	1.00321	3863.55745	1.00598	3863.55745	1.00402	3863.55745	1.00368	3863.55745	1.00729	3863.55745	1.00464	3863.55745	1.00769	3863.55745	1.00853	3863.55745	1.00602	3863.55745	1.00472	3863.55745	1.01372	3863.55745	1.00503	3863.55745	1.00705	3863.55745	1.0073	3863.55745	1.01138	3863.55745	1.00589			0.105	4.15E-04
3862.27174	1.00712	3862.27174	1.01752	3862.27174	1.0066	3862.27174	1.00312	3862.27174	1.00321	3862.27174	1.00598	3862.27174	1.00402	3862.27174	1.00367	3862.27174	1.00729	3862.27174	1.00464	3862.27174	1.00769	3862.27174	1.00853	3862.27174	1.00602	3862.27174	1.00472	3862.27174	1.01373	3862.27174	1.00503	3862.27174	1.00705	3862.27174	1.00731	3862.27174	1.01138	3862.27174	1.00589			0.106	4.17E-04
3860.98604	1.00711	3860.98604	1.01752	3860.98604	1.0066	3860.98604	1.00312	3860.98604	1.0032	3860.98604	1.00599	3860.98604	1.00401	3860.98604	1.00367	3860.98604	1.00729	3860.98604	1.00464	3860.98604	1.00769	3860.98604	1.00853	3860.98604	1.00602	3860.98604	1.00472	3860.98604	1.01373	3860.98604	1.00503	3860.98604	1.00705	3860.98604	1.00732	3860.98604	1.01139	3860.98604	1.00589			0.107	4.18E-04
3859.70033	1.0071	3859.70033	1.01751	3859.70033	1.0066	3859.70033	1.00312	3859.70033	1.0032	3859.70033	1.00599	3859.70033	1.00401	3859.70033	1.00368	3859.70033	1.00728	3859.70033	1.00464	3859.70033	1.00769	3859.70033	1.00853	3859.70033	1.00602	3859.70033	1.00472	3859.70033	1.01373	3859.70033	1.00504	3859.70033	1.00706	3859.70033	1.00732	3859.70033	1.01139	3859.70033	1.00589			0.108	4.20E-04
3858.41462	1.0071	3858.41462	1.01751	3858.41462	1.0066	3858.41462	1.00312	3858.41462	1.0032	3858.41462	1.00599	3858.41462	1.00402	3858.41462	1.00368	3858.41462	1.00728	3858.41462	1.00465	3858.41462	1.00769	3858.41462	1.00854	3858.41462	1.00602	3858.41462	1.00472	3858.41462	1.01374	3858.41462	1.00504	3858.41462	1.00706	3858.41462	1.00733	3858.41462	1.0114	3858.41462	1.0059			0.109	4.21E-04
3857.12891	1.00711	3857.12891	1.01751	3857.12891	1.0066	3857.12891	1.00312	3857.12891	1.0032	3857.12891	1.00599	3857.12891	1.00403	3857.12891	1.00368	3857.12891	1.00729	3857.12891	1.00465	3857.12891	1.0077	3857.12891	1.00854	3857.12891	1.00603	3857.12891	1.00472	3857.12891	1.01375	3857.12891	1.00505	3857.12891	1.00706	3857.12891	1.00734	3857.12891	1.01142	3857.12891	1.00591			0.11	4.22E-04
3855.8432	1.00711	3855.8432	1.0175	3855.8432	1.0066	3855.8432	1.00313	3855.8432	1.00321	3855.8432	1.006	3855.8432	1.00404	3855.8432	1.00369	3855.8432	1.0073	3855.8432	1.00466	3855.8432	1.00771	3855.8432	1.00855	3855.8432	1.00604	3855.8432	1.00474	3855.8432	1.01376	3855.8432	1.00506	3855.8432	1.00707	3855.8432	1.00735	3855.8432	1.01143	3855.8432	1.00592			0.111	4.24E-04
3854.55749	1.00711	3854.55749	1.01749	3854.55749	1.0066	3854.55749	1.00313	3854.55749	1.00321	3854.55749	1.006	3854.55749	1.00404	3854.55749	1.00369	3854.55749	1.0073	3854.55749	1.00466	3854.55749	1.00771	3854.55749	1.00856	3854.55749	1.00604	3854.55749	1.00474	3854.55749	1.01376	3854.55749	1.00506	3854.55749	1.00708	3854.55749	1.00736	3854.55749	1.01143	3854.55749	1.00593			0.112	4.25E-04
3853.27178	1.0071	3853.27178	1.01748	3853.27178	1.00659	3853.27178	1.00312	3853.27178	1.0032	3853.27178	1.006	3853.27178	1.00402	3853.27178	1.00368	3853.27178	1.0073	3853.27178	1.00465	3853.27178	1.0077	3853.27178	1.00855	3853.27178	1.00604	3853.27178	1.00474	3853.27178	1.01375	3853.27178	1.00505	3853.27178	1.00707	3853.27178	1.00735	3853.27178	1.01143	3853.27178	1.00594			0.113	4.27E-04
3851.98607	1.00708	3851.98607	1.01747	3851.98607	1.00657	3851.98607	1.00311	3851.98607	1.00319	3851.98607	1.00599	3851.98607	1.00401	3851.98607	1.00367	3851.98607	1.00728	3851.98607	1.00463	3851.98607	1.00769	3851.98607	1.00854	3851.98607	1.00602	3851.98607	1.00473	3851.98607	1.01374	3851.98607	1.00504	3851.98607	1.00707	3851.98607	1.00735	3851.98607	1.01142	3851.98607	1.00593			0.114	4.28E-04
3850.70036	1.00706	3850.70036	1.01747	3850.70036	1.00656	3850.70036	1.0031	3850.70036	1.00318	3850.70036	1.00598	3850.70036	1.004	3850.70036	1.00367	3850.70036	1.00727	3850.70036	1.00463	3850.70036	1.00768	3850.70036	1.00853	3850.70036	1.00601	3850.70036	1.00472	3850.70036	1.01374	3850.70036	1.00503	3850.70036	1.00706	3850.70036	1.00735	3850.70036	1.01142	3850.70036	1.00592			0.115	4.29E-04
3849.41465	1.00705	3849.41465	1.01747	3849.41465	1.00656	3849.41465	1.00309	3849.41465	1.00318	3849.41465	1.00597	3849.41465	1.004	3849.41465	1.00366	3849.41465	1.00727	3849.41465	1.00462	3849.41465	1.00769	3849.41465	1.00854	3849.41465	1.00601	3849.41465	1.00472	3849.41465	1.01374	3849.41465	1.00503	3849.41465	1.00707	3849.41465	1.00735	3849.41465	1.01142	3849.41465	1.00591			0.116	4.31E-04
3848.12894	1.00704	3848.12894	1.01746	3848.12894	1.00656	3848.12894	1.00309	3848.12894	1.00318	3848.12894	1.00596	3848.12894	1.00399	3848.12894	1.00366	3848.12894	1.00727	3848.12894	1.00462	3848.12894	1.00768	3848.12894	1.00854	3848.12894	1.00602	3848.12894	1.00471	3848.12894	1.01374	3848.12894	1.00503	3848.12894	1.00707	3848.12894	1.00735	3848.12894	1.01141	3848.12894	1.00591			0.117	4.32E-04
3846.84323	1.00703	3846.84323	1.01745	3846.84323	1.00656	3846.84323	1.00308	3846.84323	1.00317	3846.84323	1.00596	3846.84323	1.00398	3846.84323	1.00365	3846.84323	1.00726	3846.84323	1.00462	3846.84323	1.00768	3846.84323	1.00853	3846.84323	1.00602	3846.84323	1.00471	3846.84323	1.01373	3846.84323	1.00503	3846.84323	1.00706	3846.84323	1.00734	3846.84323	1.0114	3846.84323	1.0059			0.118	4.33E-04
3845.55752	1.00702	3845.55752	1.01743	3845.55752	1.00655	3845.55752	1.00308	3845.55752	1.00317	3845.55752	1.00595	3845.55752	1.00397	3845.55752	1.00365	3845.55752	1.00725	3845.55752	1.00462	3845.55752	1.00767	3845.55752	1.00853	3845.55752	1.00602	3845.55752	1.00471	3845.55752	1.01373	3845.55752	1.00503	3845.55752	1.00706	3845.55752	1.00734	3845.55752	1.0114	3845.55752	1.0059			0.119	4.34E-04
3844.27181	1.00701	3844.27181	1.01742	3844.27181	1.00654	3844.27181	1.00308	3844.27181	1.00316	3844.27181	1.00594	3844.27181	1.00397	3844.27181	1.00365	3844.27181	1.00726	3844.27181	1.00462	3844.27181	1.00767	3844.27181	1.00852	3844.27181	1.00602	3844.27181	1.00471	3844.27181	1.01373	3844.27181	1.00503	3844.27181	1.00706	3844.27181	1.00734	3844.27181	1.01141	3844.27181	1.0059			0.12	4.36E-04
3842.9861	1.00702	3842.9861	1.01742	3842.9861	1.00654	3842.9861	1.00308	3842.9861	1.00316	3842.9861	1.00594	3842.9861	1.00398	3842.9861	1.00365	3842.9861	1.00726	3842.9861	1.00462	3842.9861	1.00768	3842.9861	1.00852	3842.9861	1.00601	3842.9861	1.00471	3842.9861	1.01373	3842.9861	1.00504	3842.9861	1.00707	3842.9861	1.00735	3842.9861	1.01142	3842.9861	1.00591			0.121	4.37E-04
3841.70039	1.00702	3841.70039	1.01742	3841.70039	1.00653	3841.70039	1.00307	3841.70039	1.00315	3841.70039	1.00594	3841.70039	1.00398	3841.70039	1.00365	3841.70039	1.00726	3841.70039	1.00462	3841.70039	1.00768	3841.70039	1.00852	3841.70039	1.00601	3841.70039	1.00472	3841.70039	1.01374	3841.70039	1.00504	3841.70039	1.00707	3841.70039	1.00735	3841.70039	1.01142	3841.70039	1.00591			0.122	4.38E-04
3840.41468	1.00702	3840.41468	1.01741	3840.41468	1.00653	3840.41468	1.00307	3840.41468	1.00316	3840.41468	1.00595	3840.41468	1.00399	3840.41468	1.00365	3840.41468	1.00725	3840.41468	1.00462	3840.41468	1.00768	3840.41468	1.00852	3840.41468	1.00601	3840.41468	1.00473	3840.41468	1.01375	3840.41468	1.00505	3840.41468	1.00707	3840.41468	1.00736	3840.41468	1.01142	3840.41468	1.00591			0.123	4.39E-04
3839.12897	1.00702	3839.12897	1.01741	3839.12897	1.00653	3839.12897	1.00307	3839.12897	1.00316	3839.12897	1.00595	3839.12897	1.00399	3839.12897	1.00365	3839.12897	1.00726	3839.12897	1.00463	3839.12897	1.00769	3839.12897	1.00853	3839.12897	1.00602	3839.12897	1.00473	3839.12897	1.01375	3839.12897	1.00505	3839.12897	1.00708	3839.12897	1.00737	3839.12897	1.01143	3839.12897	1.00591			0.124	4.40E-04
3837.84326	1.00702	3837.84326	1.0174	3837.84326	1.00653	3837.84326	1.00307	3837.84326	1.00317	3837.84326	1.00595	3837.84326	1.00399	3837.84326	1.00365	3837.84326	1.00726	3837.84326	1.00463	3837.84326	1.00768	3837.84326	1.00853	3837.84326	1.00603	3837.84326	1.00474	3837.84326	1.01375	3837.84326	1.00506	3837.84326	1.00709	3837.84326	1.00738	3837.84326	1.01143	3837.84326	1.00592			0.125	4.41E-04
3836.55755	1.00701	3836.55755	1.0174	3836.55755	1.00653	3836.55755	1.00307	3836.55755	1.00317	3836.55755	1.00595	3836.55755	1.00398	3836.55755	1.00366	3836.55755	1.00726	3836.55755	1.00463	3836.55755	1.00768	3836.55755	1.00854	3836.55755	1.00603	3836.55755	1.00473	3836.55755	1.01376	3836.55755	1.00506	3836.55755	1.00709	3836.55755	1.00738	3836.55755	1.01143	3836.55755	1.00593			0.126	4.43E-04
3835.27184	1.007	3835.27184	1.01739	3835.27184	1.00652	3835.27184	1.00307	3835.27184	1.00315	3835.27184	1.00594	3835.27184	1.00398	3835.27184	1.00366	3835.27184	1.00726	3835.27184	1.00462	3835.27184	1.00767	3835.27184	1.00853	3835.27184	1.00602	3835.27184	1.00472	3835.27184	1.01375	3835.27184	1.00505	3835.27184	1.00708	3835.27184	1.00738	3835.27184	1.01142	3835.27184	1.00593			0.127	4.44E-04
3833.98613	1.00698	3833.98613	1.01738	3833.98613	1.00651	3833.98613	1.00306	3833.98613	1.00313	3833.98613	1.00593	3833.98613	1.00397	3833.98613	1.00365	3833.98613	1.00725	3833.98613	1.00462	3833.98613	1.00766	3833.98613	1.00853	3833.98613	1.00602	3833.98613	1.00472	3833.98613	1.01375	3833.98613	1.00504	3833.98613	1.00707	3833.98613	1.00737	3833.98613	1.01142	3833.98613	1.00593			0.128	4.45E-04
3832.70042	1.00697	3832.70042	1.01738	3832.70042	1.00651	3832.70042	1.00306	3832.70042	1.00312	3832.70042	1.00592	3832.70042	1.00396	3832.70042	1.00364	3832.70042	1.00725	3832.70042	1.00463	3832.70042	1.00767	3832.70042	1.00853	3832.70042	1.00601	3832.70042	1.00472	3832.70042	1.01375	3832.70042	1.00505	3832.70042	1.00706	3832.70042	1.00738	3832.70042	1.01142	3832.70042	1.00593			0.129	4.46E-04
3831.41471	1.00697	3831.41471	1.01738	3831.41471	1.00651	3831.41471	1.00306	3831.41471	1.00313	3831.41471	1.00592	3831.41471	1.00396	3831.41471	1.00364	3831.41471	1.00725	3831.41471	1.00463	3831.41471	1.00767	3831.41471	1.00854	3831.41471	1.00601	3831.41471	1.00473	3831.41471	1.01375	3831.41471	1.00506	3831.41471	1.00707	3831.41471	1.00739	3831.41471	1.01142	3831.41471	1.00593			0.13	4.47E-04
3830.129	1.00697	3830.129	1.01739	3830.129	1.00652	3830.129	1.00306	3830.129	1.00314	3830.129	1.00592	3830.129	1.00397	3830.129	1.00365	3830.129	1.00726	3830.129	1.00463	3830.129	1.00768	3830.129	1.00855	3830.129	1.00602	3830.129	1.00474	3830.129	1.01375	3830.129	1.00506	3830.129	1.00708	3830.129	1.0074	3830.129	1.01143	3830.129	1.00594			0.131	4.48E-04
3828.84329	1.00697	3828.84329	1.01739	3828.84329	1.00652	3828.84329	1.00307	3828.84329	1.00314	3828.84329	1.00593	3828.84329	1.00397	3828.84329	1.00366	3828.84329	1.00726	3828.84329	1.00462	3828.84329	1.00768	3828.84329	1.00855	3828.84329	1.00603	3828.84329	1.00474	3828.84329	1.01376	3828.84329	1.00506	3828.84329	1.00708	3828.84329	1.0074	3828.84329	1.01144	3828.84329	1.00594			0.132	4.49E-04
3827.55758	1.00696	3827.55758	1.01738	3827.55758	1.00651	3827.55758	1.00306	3827.55758	1.00313	3827.55758	1.00593	3827.55758	1.00396	3827.55758	1.00365	3827.55758	1.00725	3827.55758	1.00462	3827.55758	1.00768	3827.55758	1.00855	3827.55758	1.00603	3827.55758	1.00474	3827.55758	1.01376	3827.55758	1.00505	3827.55758	1.00709	3827.55758	1.0074	3827.55758	1.01144	3827.55758	1.00595			0.133	4.50E-04
3826.27188	1.00696	3826.27188	1.01737	3826.27188	1.0065	3826.27188	1.00305	3826.27188	1.00313	3826.27188	1.00592	3826.27188	1.00395	3826.27188	1.00365	3826.27188	1.00724	3826.27188	1.00461	3826.27188	1.00768	3826.27188	1.00854	3826.27188	1.00602	3826.27188	1.00474	3826.27188	1.01377	3826.27188	1.00505	3826.27188	1.0071	3826.27188	1.0074	3826.27188	1.01144	3826.27188	1.00595			0.134	4.51E-04
3824.98617	1.00695	3824.98617	1.01735	3824.98617	1.00649	3824.98617	1.00304	3824.98617	1.00312	3824.98617	1.00591	3824.98617	1.00394	3824.98617	1.00363	3824.98617	1.00723	3824.98617	1.00461	3824.98617	1.00767	3824.98617	1.00853	3824.98617	1.00602	3824.98617	1.00473	3824.98617	1.01377	3824.98617	1.00505	3824.98617	1.0071	3824.98617	1.00739	3824.98617	1.01144	3824.98617	1.00594			0.135	4.52E-04
3823.70046	1.00695	3823.70046	1.01733	3823.70046	1.00648	3823.70046	1.00303	3823.70046	1.0031	3823.70046	1.00591	3823.70046	1.00393	3823.70046	1.00362	3823.70046	1.00722	3823.70046	1.00461	3823.70046	1.00766	3823.70046	1.00852	3823.70046	1.00601	3823.70046	1.00472	3823.70046	1.01376	3823.70046	1.00504	3823.70046	1.00709	3823.70046	1.00738	3823.70046	1.01144	3823.70046	1.00593			0.136	4.53E-04
3822.41475	1.00694	3822.41475	1.01732	3822.41475	1.00647	3822.41475	1.00303	3822.41475	1.00309	3822.41475	1.00591	3822.41475	1.00392	3822.41475	1.00362	3822.41475	1.00722	3822.41475	1.00461	3822.41475	1.00765	3822.41475	1.00852	3822.41475	1.00601	3822.41475	1.00472	3822.41475	1.01376	3822.41475	1.00504	3822.41475	1.00708	3822.41475	1.00738	3822.41475	1.01144	3822.41475	1.00593			0.137	4.54E-04
3821.12904	1.00693	3821.12904	1.01732	3821.12904	1.00647	3821.12904	1.00303	3821.12904	1.0031	3821.12904	1.00591	3821.12904	1.00392	3821.12904	1.00363	3821.12904	1.00723	3821.12904	1.00461	3821.12904	1.00765	3821.12904	1.00853	3821.12904	1.00602	3821.12904	1.00472	3821.12904	1.01376	3821.12904	1.00505	3821.12904	1.00708	3821.12904	1.00739	3821.12904	1.01144	3821.12904	1.00593			0.138	4.55E-04
3819.84333	1.00692	3819.84333	1.01732	3819.84333	1.00647	3819.84333	1.00303	3819.84333	1.0031	3819.84333	1.00592	3819.84333	1.00393	3819.84333	1.00364	3819.84333	1.00724	3819.84333	1.00462	3819.84333	1.00765	3819.84333	1.00854	3819.84333	1.00602	3819.84333	1.00473	3819.84333	1.01376	3819.84333	1.00506	3819.84333	1.00709	3819.84333	1.0074	3819.84333	1.01145	3819.84333	1.00594			0.139	4.56E-04
3818.55762	1.00691	3818.55762	1.01732	3818.55762	1.00647	3818.55762	1.00303	3818.55762	1.00311	3818.55762	1.00592	3818.55762	1.00393	3818.55762	1.00364	3818.55762	1.00724	3818.55762	1.00462	3818.55762	1.00765	3818.55762	1.00854	3818.55762	1.00602	3818.55762	1.00473	3818.55762	1.01376	3818.55762	1.00506	3818.55762	1.00708	3818.55762	1.00741	3818.55762	1.01144	3818.55762	1.00595			0.14	4.56E-04
3817.27191	1.0069	3817.27191	1.01732	3817.27191	1.00646	3817.27191	1.00302	3817.27191	1.0031	3817.27191	1.00591	3817.27191	1.00393	3817.27191	1.00364	3817.27191	1.00722	3817.27191	1.00461	3817.27191	1.00765	3817.27191	1.00853	3817.27191	1.00601	3817.27191	1.00473	3817.27191	1.01376	3817.27191	1.00506	3817.27191	1.00708	3817.27191	1.00741	3817.27191	1.01144	3817.27191	1.00595			0.141	4.57E-04
3815.9862	1.0069	3815.9862	1.01731	3815.9862	1.00645	3815.9862	1.00302	3815.9862	1.00309	3815.9862	1.0059	3815.9862	1.00393	3815.9862	1.00363	3815.9862	1.00721	3815.9862	1.0046	3815.9862	1.00764	3815.9862	1.00852	3815.9862	1.00601	3815.9862	1.00474	3815.9862	1.01375	3815.9862	1.00506	3815.9862	1.00708	3815.9862	1.00741	3815.9862	1.01144	3815.9862	1.00595			0.142	4.58E-04
3814.70049	1.0069	3814.70049	1.0173	3814.70049	1.00644	3814.70049	1.00302	3814.70049	1.00309	3814.70049	1.00589	3814.70049	1.00393	3814.70049	1.00363	3814.70049	1.00721	3814.70049	1.0046	3814.70049	1.00764	3814.70049	1.00852	3814.70049	1.00601	3814.70049	1.00474	3814.70049	1.01375	3814.70049	1.00506	3814.70049	1.00708	3814.70049	1.00741	3814.70049	1.01144	3814.70049	1.00595			0.143	4.59E-04
3813.41478	1.00689	3813.41478	1.01729	3813.41478	1.00644	3813.41478	1.00302	3813.41478	1.0031	3813.41478	1.00588	3813.41478	1.00393	3813.41478	1.00362	3813.41478	1.00721	3813.41478	1.0046	3813.41478	1.00764	3813.41478	1.00853	3813.41478	1.00601	3813.41478	1.00473	3813.41478	1.01374	3813.41478	1.00507	3813.41478	1.00707	3813.41478	1.00741	3813.41478	1.01145	3813.41478	1.00595			0.144	4.60E-04
3812.12907	1.00689	3812.12907	1.01729	3812.12907	1.00644	3812.12907	1.00301	3812.12907	1.0031	3812.12907	1.00588	3812.12907	1.00392	3812.12907	1.00362	3812.12907	1.00721	3812.12907	1.00461	3812.12907	1.00764	3812.12907	1.00854	3812.12907	1.00602	3812.12907	1.00473	3812.12907	1.01375	3812.12907	1.00507	3812.12907	1.00707	3812.12907	1.00741	3812.12907	1.01145	3812.12907	1.00596			0.145	4.61E-04
3810.84336	1.00689	3810.84336	1.01728	3810.84336	1.00644	3810.84336	1.00301	3810.84336	1.0031	3810.84336	1.00588	3810.84336	1.00392	3810.84336	1.00362	3810.84336	1.00721	3810.84336	1.00461	3810.84336	1.00764	3810.84336	1.00853	3810.84336	1.00602	3810.84336	1.00473	3810.84336	1.01375	3810.84336	1.00507	3810.84336	1.00707	3810.84336	1.00742	3810.84336	1.01145	3810.84336	1.00596			0.146	4.62E-04
3809.55765	1.00688	3809.55765	1.01727	3809.55765	1.00644	3809.55765	1.00301	3809.55765	1.00309	3809.55765	1.00588	3809.55765	1.00392	3809.55765	1.00361	3809.55765	1.00721	3809.55765	1.00461	3809.55765	1.00764	3809.55765	1.00853	3809.55765	1.00602	3809.55765	1.00473	3809.55765	1.01375	3809.55765	1.00507	3809.55765	1.00708	3809.55765	1.00742	3809.55765	1.01144	3809.55765	1.00596			0.147	4.62E-04
3808.27194	1.00688	3808.27194	1.01726	3808.27194	1.00643	3808.27194	1.003	3808.27194	1.00309	3808.27194	1.00589	3808.27194	1.00392	3808.27194	1.00361	3808.27194	1.0072	3808.27194	1.00461	3808.27194	1.00765	3808.27194	1.00853	3808.27194	1.00602	3808.27194	1.00473	3808.27194	1.01376	3808.27194	1.00507	3808.27194	1.00709	3808.27194	1.00742	3808.27194	1.01145	3808.27194	1.00596			0.148	4.63E-04
3806.98623	1.00687	3806.98623	1.01727	3806.98623	1.00643	3806.98623	1.003	3806.98623	1.00309	3806.98623	1.00589	3806.98623	1.00392	3806.98623	1.00361	3806.98623	1.0072	3806.98623	1.00461	3806.98623	1.00765	3806.98623	1.00853	3806.98623	1.00602	3806.98623	1.00474	3806.98623	1.01376	3806.98623	1.00507	3806.98623	1.0071	3806.98623	1.00742	3806.98623	1.01146	3806.98623	1.00596			0.149	4.64E-04
3805.70052	1.00687	3805.70052	1.01727	3805.70052	1.00642	3805.70052	1.003	3805.70052	1.00309	3805.70052	1.00588	3805.70052	1.00392	3805.70052	1.00361	3805.70052	1.0072	3805.70052	1.00461	3805.70052	1.00764	3805.70052	1.00854	3805.70052	1.00602	3805.70052	1.00474	3805.70052	1.01376	3805.70052	1.00507	3805.70052	1.00711	3805.70052	1.00743	3805.70052	1.01146	3805.70052	1.00596			0.15	4.65E-04
3804.41481	1.00686	3804.41481	1.01727	3804.41481	1.00642	3804.41481	1.003	3804.41481	1.00309	3804.41481	1.00588	3804.41481	1.00392	3804.41481	1.00361	3804.41481	1.0072	3804.41481	1.00461	3804.41481	1.00764	3804.41481	1.00854	3804.41481	1.00602	3804.41481	1.00475	3804.41481	1.01376	3804.41481	1.00508	3804.41481	1.0071	3804.41481	1.00744	3804.41481	1.01147	3804.41481	1.00596			0.151	4.65E-04
3803.1291	1.00686	3803.1291	1.01727	3803.1291	1.00642	3803.1291	1.003	3803.1291	1.0031	3803.1291	1.00589	3803.1291	1.00392	3803.1291	1.00361	3803.1291	1.00721	3803.1291	1.00461	3803.1291	1.00764	3803.1291	1.00854	3803.1291	1.00602	3803.1291	1.00476	3803.1291	1.01376	3803.1291	1.00509	3803.1291	1.0071	3803.1291	1.00745	3803.1291	1.01147	3803.1291	1.00597			0.152	4.66E-04
3801.84339	1.00686	3801.84339	1.01727	3801.84339	1.00643	3801.84339	1.00299	3801.84339	1.00311	3801.84339	1.00589	3801.84339	1.00393	3801.84339	1.00361	3801.84339	1.00722	3801.84339	1.00461	3801.84339	1.00766	3801.84339	1.00854	3801.84339	1.00603	3801.84339	1.00476	3801.84339	1.01377	3801.84339	1.00509	3801.84339	1.00711	3801.84339	1.00745	3801.84339	1.01148	3801.84339	1.00597			0.153	4.67E-04
3800.55768	1.00686	3800.55768	1.01727	3800.55768	1.00643	3800.55768	1.00299	3800.55768	1.0031	3800.55768	1.00588	3800.55768	1.00393	3800.55768	1.00361	3800.55768	1.00723	3800.55768	1.0046	3800.55768	1.00767	3800.55768	1.00854	3800.55768	1.00604	3800.55768	1.00476	3800.55768	1.01378	3800.55768	1.00508	3800.55768	1.00712	3800.55768	1.00746	3800.55768	1.01148	3800.55768	1.00598			0.154	4.68E-04
3799.27197	1.00685	3799.27197	1.01726	3799.27197	1.00642	3799.27197	1.00299	3799.27197	1.00309	3799.27197	1.00588	3799.27197	1.00392	3799.27197	1.00361	3799.27197	1.00722	3799.27197	1.0046	3799.27197	1.00766	3799.27197	1.00854	3799.27197	1.00603	3799.27197	1.00476	3799.27197	1.01379	3799.27197	1.00507	3799.27197	1.00712	3799.27197	1.00745	3799.27197	1.01147	3799.27197	1.00598			0.155	4.68E-04
3797.98626	1.00684	3797.98626	1.01724	3797.98626	1.00641	3797.98626	1.00298	3797.98626	1.00308	3797.98626	1.00587	3797.98626	1.00391	3797.98626	1.00361	3797.98626	1.00722	3797.98626	1.00459	3797.98626	1.00765	3797.98626	1.00854	3797.98626	1.00602	3797.98626	1.00475	3797.98626	1.01379	3797.98626	1.00507	3797.98626	1.00711	3797.98626	1.00745	3797.98626	1.01147	3797.98626	1.00598			0.156	4.69E-04
3796.70055	1.00683	3796.70055	1.01723	3796.70055	1.0064	3796.70055	1.00298	3796.70055	1.00307	3796.70055	1.00587	3796.70055	1.00391	3796.70055	1.0036	3796.70055	1.00721	3796.70055	1.00459	3796.70055	1.00764	3796.70055	1.00853	3796.70055	1.00602	3796.70055	1.00475	3796.70055	1.01378	3796.70055	1.00507	3796.70055	1.00711	3796.70055	1.00746	3796.70055	1.01147	3796.70055	1.00598			0.157	4.70E-04
3795.41484	1.00683	3795.41484	1.01722	3795.41484	1.00639	3795.41484	1.00298	3795.41484	1.00306	3795.41484	1.00587	3795.41484	1.0039	3795.41484	1.00359	3795.41484	1.00721	3795.41484	1.0046	3795.41484	1.00764	3795.41484	1.00853	3795.41484	1.00602	3795.41484	1.00475	3795.41484	1.01378	3795.41484	1.00508	3795.41484	1.00711	3795.41484	1.00746	3795.41484	1.01147	3795.41484	1.00599			0.158	4.70E-04
3794.12913	1.00682	3794.12913	1.01721	3794.12913	1.00639	3794.12913	1.00298	3794.12913	1.00306	3794.12913	1.00587	3794.12913	1.0039	3794.12913	1.00359	3794.12913	1.00721	3794.12913	1.0046	3794.12913	1.00764	3794.12913	1.00853	3794.12913	1.00602	3794.12913	1.00475	3794.12913	1.01377	3794.12913	1.00509	3794.12913	1.00711	3794.12913	1.00746	3794.12913	1.01147	3794.12913	1.00598			0.159	4.71E-04
3792.84342	1.00682	3792.84342	1.01721	3792.84342	1.00639	3792.84342	1.00298	3792.84342	1.00306	3792.84342	1.00587	3792.84342	1.00389	3792.84342	1.00359	3792.84342	1.00721	3792.84342	1.0046	3792.84342	1.00764	3792.84342	1.00853	3792.84342	1.00603	3792.84342	1.00474	3792.84342	1.01377	3792.84342	1.0051	3792.84342	1.00711	3792.84342	1.00746	3792.84342	1.01147	3792.84342	1.00598			0.16	4.72E-04
3791.55771	1.00681	3791.55771	1.0172	3791.55771	1.00639	3791.55771	1.00298	3791.55771	1.00306	3791.55771	1.00587	3791.55771	1.00389	3791.55771	1.00359	3791.55771	1.0072	3791.55771	1.0046	3791.55771	1.00764	3791.55771	1.00853	3791.55771	1.00603	3791.55771	1.00474	3791.55771	1.01377	3791.55771	1.0051	3791.55771	1.00711	3791.55771	1.00747	3791.55771	1.01147	3791.55771	1.00598			0.161	4.72E-04
3790.27201	1.0068	3790.27201	1.0172	3790.27201	1.00639	3790.27201	1.00298	3790.27201	1.00305	3790.27201	1.00587	3790.27201	1.00389	3790.27201	1.0036	3790.27201	1.0072	3790.27201	1.00461	3790.27201	1.00764	3790.27201	1.00854	3790.27201	1.00603	3790.27201	1.00474	3790.27201	1.01378	3790.27201	1.0051	3790.27201	1.0071	3790.27201	1.00747	3790.27201	1.01147	3790.27201	1.00598			0.162	4.73E-04
3788.9863	1.0068	3788.9863	1.0172	3788.9863	1.00638	3788.9863	1.00298	3788.9863	1.00305	3788.9863	1.00587	3788.9863	1.00389	3788.9863	1.0036	3788.9863	1.00719	3788.9863	1.00461	3788.9863	1.00764	3788.9863	1.00854	3788.9863	1.00603	3788.9863	1.00475	3788.9863	1.01379	3788.9863	1.00509	3788.9863	1.0071	3788.9863	1.00748	3788.9863	1.01147	3788.9863	1.00598			0.163	4.74E-04
3787.70059	1.00679	3787.70059	1.01719	3787.70059	1.00637	3787.70059	1.00297	3787.70059	1.00305	3787.70059	1.00587	3787.70059	1.0039	3787.70059	1.0036	3787.70059	1.00719	3787.70059	1.0046	3787.70059	1.00763	3787.70059	1.00854	3787.70059	1.00603	3787.70059	1.00475	3787.70059	1.0138	3787.70059	1.00508	3787.70059	1.00711	3787.70059	1.00748	3787.70059	1.01148	3787.70059	1.00599			0.164	4.74E-04
3786.41488	1.00679	3786.41488	1.01719	3786.41488	1.00637	3786.41488	1.00297	3786.41488	1.00306	3786.41488	1.00587	3786.41488	1.00391	3786.41488	1.0036	3786.41488	1.00719	3786.41488	1.0046	3786.41488	1.00763	3786.41488	1.00854	3786.41488	1.00603	3786.41488	1.00476	3786.41488	1.0138	3786.41488	1.00509	3786.41488	1.00712	3786.41488	1.00749	3786.41488	1.01149	3786.41488	1.006			0.165	4.75E-04
3785.12917	1.00679	3785.12917	1.01718	3785.12917	1.00637	3785.12917	1.00297	3785.12917	1.00306	3785.12917	1.00587	3785.12917	1.00391	3785.12917	1.00359	3785.12917	1.00719	3785.12917	1.00459	3785.12917	1.00763	3785.12917	1.00855	3785.12917	1.00602	3785.12917	1.00476	3785.12917	1.0138	3785.12917	1.0051	3785.12917	1.00712	3785.12917	1.00749	3785.12917	1.0115	3785.12917	1.00601			0.166	4.75E-04
3783.84346	1.00678	3783.84346	1.01717	3783.84346	1.00636	3783.84346	1.00296	3783.84346	1.00306	3783.84346	1.00587	3783.84346	1.0039	3783.84346	1.00359	3783.84346	1.00718	3783.84346	1.00459	3783.84346	1.00762	3783.84346	1.00854	3783.84346	1.00602	3783.84346	1.00476	3783.84346	1.01379	3783.84346	1.0051	3783.84346	1.00712	3783.84346	1.00748	3783.84346	1.0115	3783.84346	1.006			0.167	4.76E-04
3782.55775	1.00676	3782.55775	1.01716	3782.55775	1.00635	3782.55775	1.00295	3782.55775	1.00305	3782.55775	1.00586	3782.55775	1.00389	3782.55775	1.00358	3782.55775	1.00717	3782.55775	1.00458	3782.55775	1.00761	3782.55775	1.00853	3782.55775	1.00602	3782.55775	1.00476	3782.55775	1.01378	3782.55775	1.0051	3782.55775	1.00711	3782.55775	1.00748	3782.55775	1.01148	3782.55775	1.00599			0.168	4.77E-04
3781.27204	1.00675	3781.27204	1.01715	3781.27204	1.00634	3781.27204	1.00295	3781.27204	1.00305	3781.27204	1.00586	3781.27204	1.00387	3781.27204	1.00357	3781.27204	1.00717	3781.27204	1.00458	3781.27204	1.0076	3781.27204	1.00852	3781.27204	1.00602	3781.27204	1.00476	3781.27204	1.01378	3781.27204	1.0051	3781.27204	1.0071	3781.27204	1.00748	3781.27204	1.01147	3781.27204	1.00599			0.169	4.77E-04
3779.98633	1.00674	3779.98633	1.01715	3779.98633	1.00634	3779.98633	1.00295	3779.98633	1.00305	3779.98633	1.00585	3779.98633	1.00386	3779.98633	1.00357	3779.98633	1.00717	3779.98633	1.00458	3779.98633	1.00761	3779.98633	1.00852	3779.98633	1.00602	3779.98633	1.00476	3779.98633	1.01378	3779.98633	1.0051	3779.98633	1.0071	3779.98633	1.00748	3779.98633	1.01147	3779.98633	1.006			0.17	4.78E-04
3778.70062	1.00675	3778.70062	1.01715	3778.70062	1.00635	3778.70062	1.00296	3778.70062	1.00305	3778.70062	1.00585	3778.70062	1.00387	3778.70062	1.00357	3778.70062	1.00718	3778.70062	1.0046	3778.70062	1.00762	3778.70062	1.00852	3778.70062	1.00603	3778.70062	1.00476	3778.70062	1.01379	3778.70062	1.0051	3778.70062	1.00711	3778.70062	1.00749	3778.70062	1.01148	3778.70062	1.00601			0.171	4.78E-04
3777.41491	1.00675	3777.41491	1.01716	3777.41491	1.00636	3777.41491	1.00297	3777.41491	1.00304	3777.41491	1.00585	3777.41491	1.00387	3777.41491	1.00358	3777.41491	1.00718	3777.41491	1.00461	3777.41491	1.00763	3777.41491	1.00853	3777.41491	1.00603	3777.41491	1.00477	3777.41491	1.01379	3777.41491	1.00511	3777.41491	1.00712	3777.41491	1.0075	3777.41491	1.01149	3777.41491	1.00602			0.172	4.79E-04
3776.1292	1.00675	3776.1292	1.01716	3776.1292	1.00636	3776.1292	1.00298	3776.1292	1.00304	3776.1292	1.00585	3776.1292	1.00388	3776.1292	1.00359	3776.1292	1.00719	3776.1292	1.00461	3776.1292	1.00763	3776.1292	1.00854	3776.1292	1.00604	3776.1292	1.00477	3776.1292	1.0138	3776.1292	1.00511	3776.1292	1.00712	3776.1292	1.0075	3776.1292	1.0115	3776.1292	1.00602			0.173	4.79E-04
3774.84349	1.00675	3774.84349	1.01716	3774.84349	1.00636	3774.84349	1.00297	3774.84349	1.00304	3774.84349	1.00585	3774.84349	1.00388	3774.84349	1.0036	3774.84349	1.00719	3774.84349	1.00461	3774.84349	1.00763	3774.84349	1.00855	3774.84349	1.00604	3774.84349	1.00478	3774.84349	1.0138	3774.84349	1.00512	3774.84349	1.00713	3774.84349	1.0075	3774.84349	1.01151	3774.84349	1.00603			0.174	4.80E-04
3773.55778	1.00674	3773.55778	1.01714	3773.55778	1.00635	3773.55778	1.00296	3773.55778	1.00304	3773.55778	1.00585	3773.55778	1.00388	3773.55778	1.0036	3773.55778	1.00719	3773.55778	1.00461	3773.55778	1.00763	3773.55778	1.00855	3773.55778	1.00604	3773.55778	1.00478	3773.55778	1.01381	3773.55778	1.00512	3773.55778	1.00713	3773.55778	1.00751	3773.55778	1.01152	3773.55778	1.00603			0.175	4.80E-04
3772.27207	1.00674	3772.27207	1.01714	3772.27207	1.00634	3772.27207	1.00295	3772.27207	1.00304	3772.27207	1.00586	3772.27207	1.00388	3772.27207	1.00359	3772.27207	1.00719	3772.27207	1.0046	3772.27207	1.00763	3772.27207	1.00855	3772.27207	1.00605	3772.27207	1.00479	3772.27207	1.01381	3772.27207	1.00512	3772.27207	1.00713	3772.27207	1.00752	3772.27207	1.01151	3772.27207	1.00603			0.176	4.81E-04
3770.98636	1.00674	3770.98636	1.01714	3770.98636	1.00634	3770.98636	1.00295	3770.98636	1.00304	3770.98636	1.00586	3770.98636	1.00388	3770.98636	1.00359	3770.98636	1.00718	3770.98636	1.0046	3770.98636	1.00764	3770.98636	1.00855	3770.98636	1.00605	3770.98636	1.00479	3770.98636	1.01382	3770.98636	1.00513	3770.98636	1.00713	3770.98636	1.00753	3770.98636	1.01152	3770.98636	1.00603			0.177	4.81E-04
3769.70065	1.00675	3769.70065	1.01714	3769.70065	1.00634	3769.70065	1.00296	3769.70065	1.00304	3769.70065	1.00586	3769.70065	1.00388	3769.70065	1.00359	3769.70065	1.00718	3769.70065	1.00459	3769.70065	1.00765	3769.70065	1.00856	3769.70065	1.00605	3769.70065	1.00479	3769.70065	1.01382	3769.70065	1.00513	3769.70065	1.00713	3769.70065	1.00753	3769.70065	1.01152	3769.70065	1.00603			0.178	4.82E-04
3768.41494	1.00674	3768.41494	1.01713	3768.41494	1.00635	3768.41494	1.00296	3768.41494	1.00304	3768.41494	1.00586	3768.41494	1.00388	3768.41494	1.00359	3768.41494	1.00718	3768.41494	1.00459	3768.41494	1.00765	3768.41494	1.00856	3768.41494	1.00605	3768.41494	1.00479	3768.41494	1.01382	3768.41494	1.00513	3768.41494	1.00714	3768.41494	1.00754	3768.41494	1.01151	3768.41494	1.00604			0.179	4.82E-04
3767.12923	1.00674	3767.12923	1.01713	3767.12923	1.00635	3767.12923	1.00296	3767.12923	1.00304	3767.12923	1.00586	3767.12923	1.00388	3767.12923	1.00359	3767.12923	1.00718	3767.12923	1.0046	3767.12923	1.00765	3767.12923	1.00855	3767.12923	1.00605	3767.12923	1.00479	3767.12923	1.01382	3767.12923	1.00513	3767.12923	1.00714	3767.12923	1.00754	3767.12923	1.01151	3767.12923	1.00604			0.18	4.83E-04
3765.84352	1.00674	3765.84352	1.01712	3765.84352	1.00635	3765.84352	1.00296	3765.84352	1.00304	3765.84352	1.00586	3765.84352	1.00388	3765.84352	1.00358	3765.84352	1.00718	3765.84352	1.00461	3765.84352	1.00765	3765.84352	1.00855	3765.84352	1.00605	3765.84352	1.00479	3765.84352	1.01382	3765.84352	1.00513	3765.84352	1.00715	3765.84352	1.00754	3765.84352	1.01151	3765.84352	1.00604			0.181	4.83E-04
3764.55781	1.00674	3764.55781	1.01712	3764.55781	1.00634	3764.55781	1.00295	3764.55781	1.00304	3764.55781	1.00586	3764.55781	1.00388	3764.55781	1.00358	3764.55781	1.00718	3764.55781	1.00461	3764.55781	1.00765	3764.55781	1.00855	3764.55781	1.00605	3764.55781	1.00479	3764.55781	1.01382	3764.55781	1.00513	3764.55781	1.00715	3764.55781	1.00755	3764.55781	1.01151	3764.55781	1.00604			0.182	4.84E-04
3763.2721	1.00674	3763.2721	1.01712	3763.2721	1.00633	3763.2721	1.00295	3763.2721	1.00303	3763.2721	1.00585	3763.2721	1.00388	3763.2721	1.00357	3763.2721	1.00718	3763.2721	1.00461	3763.2721	1.00765	3763.2721	1.00855	3763.2721	1.00605	3763.2721	1.0048	3763.2721	1.01381	3763.2721	1.00513	3763.2721	1.00714	3763.2721	1.00755	3763.2721	1.01151	3763.2721	1.00604			0.183	4.84E-04
3761.98639	1.00673	3761.98639	1.01711	3761.98639	1.00632	3761.98639	1.00294	3761.98639	1.00303	3761.98639	1.00585	3761.98639	1.00387	3761.98639	1.00357	3761.98639	1.00717	3761.98639	1.00461	3761.98639	1.00764	3761.98639	1.00855	3761.98639	1.00604	3761.98639	1.0048	3761.98639	1.01381	3761.98639	1.00513	3761.98639	1.00714	3761.98639	1.00755	3761.98639	1.01151	3761.98639	1.00603			0.184	4.85E-04
3760.70068	1.00672	3760.70068	1.0171	3760.70068	1.00632	3760.70068	1.00294	3760.70068	1.00302	3760.70068	1.00584	3760.70068	1.00387	3760.70068	1.00357	3760.70068	1.00717	3760.70068	1.0046	3760.70068	1.00764	3760.70068	1.00855	3760.70068	1.00604	3760.70068	1.00479	3760.70068	1.01382	3760.70068	1.00513	3760.70068	1.00714	3760.70068	1.00755	3760.70068	1.01151	3760.70068	1.00603			0.185	4.85E-04
3759.41497	1.0067	3759.41497	1.01709	3759.41497	1.00631	3759.41497	1.00294	3759.41497	1.00302	3759.41497	1.00583	3759.41497	1.00386	3759.41497	1.00357	3759.41497	1.00717	3759.41497	1.0046	3759.41497	1.00764	3759.41497	1.00855	3759.41497	1.00604	3759.41497	1.00478	3759.41497	1.01382	3759.41497	1.00513	3759.41497	1.00714	3759.41497	1.00755	3759.41497	1.01152	3759.41497	1.00603			0.186	4.85E-04
3758.12926	1.00669	3758.12926	1.01708	3758.12926	1.0063	3758.12926	1.00293	3758.12926	1.00302	3758.12926	1.00582	3758.12926	1.00386	3758.12926	1.00357	3758.12926	1.00717	3758.12926	1.00459	3758.12926	1.00763	3758.12926	1.00855	3758.12926	1.00604	3758.12926	1.00478	3758.12926	1.01382	3758.12926	1.00513	3758.12926	1.00714	3758.12926	1.00755	3758.12926	1.01152	3758.12926	1.00603			0.187	4.86E-04
3756.84355	1.00668	3756.84355	1.01707	3756.84355	1.00629	3756.84355	1.00293	3756.84355	1.00302	3756.84355	1.00581	3756.84355	1.00386	3756.84355	1.00357	3756.84355	1.00717	3756.84355	1.00459	3756.84355	1.00763	3756.84355	1.00855	3756.84355	1.00604	3756.84355	1.00478	3756.84355	1.01383	3756.84355	1.00513	3756.84355	1.00714	3756.84355	1.00756	3756.84355	1.01153	3756.84355	1.00603			0.188	4.86E-04
3755.55785	1.00669	3755.55785	1.01708	3755.55785	1.00629	3755.55785	1.00294	3755.55785	1.00302	3755.55785	1.00582	3755.55785	1.00386	3755.55785	1.00358	3755.55785	1.00718	3755.55785	1.00459	3755.55785	1.00763	3755.55785	1.00855	3755.55785	1.00604	3755.55785	1.00479	3755.55785	1.01383	3755.55785	1.00514	3755.55785	1.00714	3755.55785	1.00757	3755.55785	1.01154	3755.55785	1.00604			0.189	4.87E-04
3754.27214	1.00669	3754.27214	1.01708	3754.27214	1.00629	3754.27214	1.00295	3754.27214	1.00303	3754.27214	1.00583	3754.27214	1.00386	3754.27214	1.00359	3754.27214	1.00718	3754.27214	1.0046	3754.27214	1.00763	3754.27214	1.00856	3754.27214	1.00605	3754.27214	1.00481	3754.27214	1.01383	3754.27214	1.00515	3754.27214	1.00715	3754.27214	1.00759	3754.27214	1.01154	3754.27214	1.00606			0.19	4.87E-04
3752.98643	1.00669	3752.98643	1.01708	3752.98643	1.0063	3752.98643	1.00295	3752.98643	1.00302	3752.98643	1.00583	3752.98643	1.00386	3752.98643	1.00359	3752.98643	1.00718	3752.98643	1.00461	3752.98643	1.00763	3752.98643	1.00856	3752.98643	1.00606	3752.98643	1.00481	3752.98643	1.01384	3752.98643	1.00515	3752.98643	1.00716	3752.98643	1.00759	3752.98643	1.01154	3752.98643	1.00606			0.191	4.87E-04
3751.70072	1.00668	3751.70072	1.01707	3751.70072	1.0063	3751.70072	1.00295	3751.70072	1.00302	3751.70072	1.00584	3751.70072	1.00386	3751.70072	1.00358	3751.70072	1.00717	3751.70072	1.00461	3751.70072	1.00763	3751.70072	1.00856	3751.70072	1.00606	3751.70072	1.00481	3751.70072	1.01384	3751.70072	1.00514	3751.70072	1.00716	3751.70072	1.00759	3751.70072	1.01154	3751.70072	1.00606			0.192	4.88E-04
3750.41501	1.00668	3750.41501	1.01706	3750.41501	1.0063	3750.41501	1.00294	3750.41501	1.00302	3750.41501	1.00584	3750.41501	1.00386	3750.41501	1.00357	3750.41501	1.00716	3750.41501	1.0046	3750.41501	1.00762	3750.41501	1.00855	3750.41501	1.00606	3750.41501	1.00481	3750.41501	1.01384	3750.41501	1.00514	3750.41501	1.00716	3750.41501	1.00758	3750.41501	1.01154	3750.41501	1.00606			0.193	4.88E-04
3749.1293	1.00667	3749.1293	1.01705	3749.1293	1.0063	3749.1293	1.00294	3749.1293	1.00302	3749.1293	1.00584	3749.1293	1.00387	3749.1293	1.00357	3749.1293	1.00716	3749.1293	1.0046	3749.1293	1.00762	3749.1293	1.00855	3749.1293	1.00606	3749.1293	1.00481	3749.1293	1.01383	3749.1293	1.00515	3749.1293	1.00716	3749.1293	1.00759	3749.1293	1.01155	3749.1293	1.00605			0.194	4.89E-04
3747.84359	1.00667	3747.84359	1.01705	3747.84359	1.00629	3747.84359	1.00294	3747.84359	1.00302	3747.84359	1.00584	3747.84359	1.00387	3747.84359	1.00358	3747.84359	1.00717	3747.84359	1.0046	3747.84359	1.00762	3747.84359	1.00856	3747.84359	1.00606	3747.84359	1.00481	3747.84359	1.01383	3747.84359	1.00515	3747.84359	1.00716	3747.84359	1.00759	3747.84359	1.01156	3747.84359	1.00606			0.195	4.89E-04
3746.55788	1.00668	3746.55788	1.01706	3746.55788	1.00629	3746.55788	1.00294	3746.55788	1.00302	3746.55788	1.00584	3746.55788	1.00386	3746.55788	1.00358	3746.55788	1.00717	3746.55788	1.0046	3746.55788	1.00762	3746.55788	1.00856	3746.55788	1.00606	3746.55788	1.0048	3746.55788	1.01383	3746.55788	1.00515	3746.55788	1.00716	3746.55788	1.0076	3746.55788	1.01156	3746.55788	1.00607			0.196	4.89E-04
3745.27217	1.00668	3745.27217	1.01705	3745.27217	1.00629	3745.27217	1.00293	3745.27217	1.00302	3745.27217	1.00583	3745.27217	1.00386	3745.27217	1.00358	3745.27217	1.00717	3745.27217	1.00461	3745.27217	1.00763	3745.27217	1.00856	3745.27217	1.00607	3745.27217	1.0048	3745.27217	1.01383	3745.27217	1.00515	3745.27217	1.00716	3745.27217	1.0076	3745.27217	1.01156	3745.27217	1.00608			0.197	4.90E-04
3743.98646	1.00667	3743.98646	1.01704	3743.98646	1.00629	3743.98646	1.00293	3743.98646	1.00302	3743.98646	1.00582	3743.98646	1.00385	3743.98646	1.00357	3743.98646	1.00717	3743.98646	1.00461	3743.98646	1.00763	3743.98646	1.00856	3743.98646	1.00606	3743.98646	1.00481	3743.98646	1.01383	3743.98646	1.00515	3743.98646	1.00715	3743.98646	1.0076	3743.98646	1.01156	3743.98646	1.00608			0.198	4.90E-04
3742.70075	1.00666	3742.70075	1.01704	3742.70075	1.00629	3742.70075	1.00293	3742.70075	1.00302	3742.70075	1.00581	3742.70075	1.00385	3742.70075	1.00357	3742.70075	1.00717	3742.70075	1.00461	3742.70075	1.00764	3742.70075	1.00857	3742.70075	1.00606	3742.70075	1.00481	3742.70075	1.01383	3742.70075	1.00515	3742.70075	1.00715	3742.70075	1.0076	3742.70075	1.01156	3742.70075	1.00607			0.199	4.90E-04
3741.41504	1.00665	3741.41504	1.01704	3741.41504	1.00629	3741.41504	1.00293	3741.41504	1.00302	3741.41504	1.00581	3741.41504	1.00385	3741.41504	1.00357	3741.41504	1.00716	3741.41504	1.00461	3741.41504	1.00764	3741.41504	1.00857	3741.41504	1.00606	3741.41504	1.00482	3741.41504	1.01384	3741.41504	1.00516	3741.41504	1.00716	3741.41504	1.0076	3741.41504	1.01156	3741.41504	1.00607			0.2	4.91E-04
3740.12933	1.00664	3740.12933	1.01703	3740.12933	1.00628	3740.12933	1.00293	3740.12933	1.00302	3740.12933	1.00582	3740.12933	1.00386	3740.12933	1.00357	3740.12933	1.00716	3740.12933	1.0046	3740.12933	1.00764	3740.12933	1.00857	3740.12933	1.00606	3740.12933	1.00482	3740.12933	1.01384	3740.12933	1.00516	3740.12933	1.00717	3740.12933	1.00761	3740.12933	1.01156	3740.12933	1.00608			0.201	4.91E-04
3738.84362	1.00664	3738.84362	1.01703	3738.84362	1.00628	3738.84362	1.00293	3738.84362	1.00302	3738.84362	1.00583	3738.84362	1.00386	3738.84362	1.00358	3738.84362	1.00715	3738.84362	1.00461	3738.84362	1.00764	3738.84362	1.00858	3738.84362	1.00607	3738.84362	1.00483	3738.84362	1.01385	3738.84362	1.00516	3738.84362	1.00718	3738.84362	1.00761	3738.84362	1.01156	3738.84362	1.00608			0.202	4.91E-04
3737.55791	1.00664	3737.55791	1.01703	3737.55791	1.00628	3737.55791	1.00293	3737.55791	1.00302	3737.55791	1.00583	3737.55791	1.00386	3737.55791	1.00358	3737.55791	1.00715	3737.55791	1.00461	3737.55791	1.00764	3737.55791	1.00858	3737.55791	1.00608	3737.55791	1.00483	3737.55791	1.01385	3737.55791	1.00517	3737.55791	1.00718	3737.55791	1.00761	3737.55791	1.01157	3737.55791	1.00609			0.203	4.92E-04
3736.2722	1.00663	3736.2722	1.01703	3736.2722	1.00627	3736.2722	1.00293	3736.2722	1.00301	3736.2722	1.00583	3736.2722	1.00386	3736.2722	1.00358	3736.2722	1.00715	3736.2722	1.00462	3736.2722	1.00765	3736.2722	1.00859	3736.2722	1.00608	3736.2722	1.00484	3736.2722	1.01386	3736.2722	1.00518	3736.2722	1.00718	3736.2722	1.00762	3736.2722	1.01157	3736.2722	1.0061			0.204	4.92E-04
3734.98649	1.00663	3734.98649	1.01703	3734.98649	1.00626	3734.98649	1.00292	3734.98649	1.00301	3734.98649	1.00583	3734.98649	1.00386	3734.98649	1.00359	3734.98649	1.00716	3734.98649	1.00462	3734.98649	1.00765	3734.98649	1.00859	3734.98649	1.00607	3734.98649	1.00483	3734.98649	1.01385	3734.98649	1.00518	3734.98649	1.00718	3734.98649	1.00762	3734.98649	1.01157	3734.98649	1.00609			0.205	4.92E-04
3733.70078	1.00662	3733.70078	1.01702	3733.70078	1.00625	3733.70078	1.00291	3733.70078	1.003	3733.70078	1.00582	3733.70078	1.00385	3733.70078	1.00359	3733.70078	1.00716	3733.70078	1.00461	3733.70078	1.00765	3733.70078	1.00859	3733.70078	1.00607	3733.70078	1.00483	3733.70078	1.01385	3733.70078	1.00517	3733.70078	1.00717	3733.70078	1.00763	3733.70078	1.01157	3733.70078	1.00608			0.206	4.93E-04
3732.41507	1.00661	3732.41507	1.017	3732.41507	1.00625	3732.41507	1.00291	3732.41507	1.003	3732.41507	1.00582	3732.41507	1.00385	3732.41507	1.00358	3732.41507	1.00716	3732.41507	1.00461	3732.41507	1.00764	3732.41507	1.00858	3732.41507	1.00607	3732.41507	1.00483	3732.41507	1.01385	3732.41507	1.00517	3732.41507	1.00716	3732.41507	1.00764	3732.41507	1.01156	3732.41507	1.00607			0.207	4.93E-04
3731.12936	1.0066	3731.12936	1.01699	3731.12936	1.00624	3731.12936	1.00291	3731.12936	1.00299	3731.12936	1.00581	3731.12936	1.00384	3731.12936	1.00357	3731.12936	1.00715	3731.12936	1.0046	3731.12936	1.00764	3731.12936	1.00857	3731.12936	1.00607	3731.12936	1.00483	3731.12936	1.01385	3731.12936	1.00517	3731.12936	1.00716	3731.12936	1.00764	3731.12936	1.01156	3731.12936	1.00607			0.208	4.93E-04
3729.84365	1.0066	3729.84365	1.01699	3729.84365	1.00624	3729.84365	1.00292	3729.84365	1.00299	3729.84365	1.00581	3729.84365	1.00384	3729.84365	1.00357	3729.84365	1.00715	3729.84365	1.0046	3729.84365	1.00763	3729.84365	1.00857	3729.84365	1.00607	3729.84365	1.00483	3729.84365	1.01385	3729.84365	1.00517	3729.84365	1.00717	3729.84365	1.00764	3729.84365	1.01156	3729.84365	1.00607			0.209	4.94E-04
3728.55794	1.0066	3728.55794	1.01698	3728.55794	1.00625	3728.55794	1.00292	3728.55794	1.00299	3728.55794	1.00581	3728.55794	1.00383	3728.55794	1.00357	3728.55794	1.00715	3728.55794	1.00461	3728.55794	1.00764	3728.55794	1.00858	3728.55794	1.00607	3728.55794	1.00484	3728.55794	1.01386	3728.55794	1.00518	3728.55794	1.00718	3728.55794	1.00764	3728.55794	1.01157	3728.55794	1.00607			0.21	4.94E-04
3727.27223	1.0066	3727.27223	1.01698	3727.27223	1.00625	3727.27223	1.00293	3727.27223	1.003	3727.27223	1.00581	3727.27223	1.00383	3727.27223	1.00358	3727.27223	1.00715	3727.27223	1.00461	3727.27223	1.00764	3727.27223	1.00858	3727.27223	1.00608	3727.27223	1.00485	3727.27223	1.01387	3727.27223	1.00518	3727.27223	1.00719	3727.27223	1.00765	3727.27223	1.01158	3727.27223	1.00608			0.211	4.94E-04
3725.98652	1.0066	3725.98652	1.01698	3725.98652	1.00625	3725.98652	1.00292	3725.98652	1.003	3725.98652	1.00581	3725.98652	1.00384	3725.98652	1.00358	3725.98652	1.00716	3725.98652	1.00461	3725.98652	1.00764	3725.98652	1.00858	3725.98652	1.00609	3725.98652	1.00485	3725.98652	1.01387	3725.98652	1.00518	3725.98652	1.00719	3725.98652	1.00766	3725.98652	1.01159	3725.98652	1.00608			0.212	4.95E-04
3724.70081	1.00659	3724.70081	1.01697	3724.70081	1.00625	3724.70081	1.00292	3724.70081	1.003	3724.70081	1.00582	3724.70081	1.00383	3724.70081	1.00358	3724.70081	1.00715	3724.70081	1.00461	3724.70081	1.00764	3724.70081	1.00857	3724.70081	1.0061	3724.70081	1.00485	3724.70081	1.01386	3724.70081	1.00518	3724.70081	1.00719	3724.70081	1.00766	3724.70081	1.01159	3724.70081	1.00608			0.213	4.95E-04
3723.4151	1.00658	3723.4151	1.01697	3723.4151	1.00625	3723.4151	1.00291	3723.4151	1.003	3723.4151	1.00581	3723.4151	1.00383	3723.4151	1.00357	3723.4151	1.00715	3723.4151	1.00461	3723.4151	1.00764	3723.4151	1.00857	3723.4151	1.0061	3723.4151	1.00485	3723.4151	1.01386	3723.4151	1.00518	3723.4151	1.00719	3723.4151	1.00766	3723.4151	1.01158	3723.4151	1.00609			0.214	4.95E-04
3722.12939	1.00659	3722.12939	1.01697	3722.12939	1.00624	3722.12939	1.00292	3722.12939	1.003	3722.12939	1.00581	3722.12939	1.00383	3722.12939	1.00357	3722.12939	1.00715	3722.12939	1.00462	3722.12939	1.00764	3722.12939	1.00858	3722.12939	1.0061	3722.12939	1.00486	3722.12939	1.01386	3722.12939	1.00519	3722.12939	1.00719	3722.12939	1.00766	3722.12939	1.01157	3722.12939	1.0061			0.215	4.95E-04
3720.84368	1.00659	3720.84368	1.01697	3720.84368	1.00624	3720.84368	1.00292	3720.84368	1.00301	3720.84368	1.00582	3720.84368	1.00383	3720.84368	1.00357	3720.84368	1.00716	3720.84368	1.00462	3720.84368	1.00763	3720.84368	1.00859	3720.84368	1.00611	3720.84368	1.00486	3720.84368	1.01387	3720.84368	1.0052	3720.84368	1.00719	3720.84368	1.00767	3720.84368	1.01158	3720.84368	1.00611			0.216	4.96E-04
3719.55798	1.0066	3719.55798	1.01697	3719.55798	1.00623	3719.55798	1.00292	3719.55798	1.00301	3719.55798	1.00582	3719.55798	1.00383	3719.55798	1.00356	3719.55798	1.00716	3719.55798	1.00462	3719.55798	1.00763	3719.55798	1.0086	3719.55798	1.0061	3719.55798	1.00487	3719.55798	1.01387	3719.55798	1.00521	3719.55798	1.00719	3719.55798	1.00768	3719.55798	1.01158	3719.55798	1.00612			0.217	4.96E-04
3718.27227	1.00659	3718.27227	1.01696	3718.27227	1.00622	3718.27227	1.00292	3718.27227	1.003	3718.27227	1.00582	3718.27227	1.00384	3718.27227	1.00355	3718.27227	1.00716	3718.27227	1.00461	3718.27227	1.00763	3718.27227	1.0086	3718.27227	1.00609	3718.27227	1.00486	3718.27227	1.01387	3718.27227	1.0052	3718.27227	1.00718	3718.27227	1.00768	3718.27227	1.01158	3718.27227	1.00612			0.218	4.96E-04
3716.98656	1.00658	3716.98656	1.01696	3716.98656	1.00622	3716.98656	1.00291	3716.98656	1.003	3716.98656	1.00581	3716.98656	1.00384	3716.98656	1.00355	3716.98656	1.00715	3716.98656	1.00461	3716.98656	1.00764	3716.98656	1.00859	3716.98656	1.00609	3716.98656	1.00486	3716.98656	1.01387	3716.98656	1.0052	3716.98656	1.00719	3716.98656	1.00768	3716.98656	1.01159	3716.98656	1.00612			0.219	4.96E-04
3715.70085	1.00658	3715.70085	1.01695	3715.70085	1.00622	3715.70085	1.00291	3715.70085	1.003	3715.70085	1.00581	3715.70085	1.00384	3715.70085	1.00356	3715.70085	1.00715	3715.70085	1.00461	3715.70085	1.00764	3715.70085	1.00859	3715.70085	1.00609	3715.70085	1.00486	3715.70085	1.01388	3715.70085	1.00521	3715.70085	1.00719	3715.70085	1.00768	3715.70085	1.01159	3715.70085	1.00611			0.22	4.97E-04
3714.41514	1.00658	3714.41514	1.01694	3714.41514	1.00622	3714.41514	1.00291	3714.41514	1.003	3714.41514	1.00582	3714.41514	1.00385	3714.41514	1.00356	3714.41514	1.00715	3714.41514	1.00461	3714.41514	1.00764	3714.41514	1.00859	3714.41514	1.00609	3714.41514	1.00486	3714.41514	1.01388	3714.41514	1.00521	3714.41514	1.0072	3714.41514	1.00769	3714.41514	1.01159	3714.41514	1.00611			0.221	4.97E-04
3713.12943	1.00657	3713.12943	1.01694	3713.12943	1.00622	3713.12943	1.0029	3713.12943	1.00299	3713.12943	1.00582	3713.12943	1.00384	3713.12943	1.00356	3713.12943	1.00716	3713.12943	1.00461	3713.12943	1.00764	3713.12943	1.00859	3713.12943	1.00609	3713.12943	1.00486	3713.12943	1.01388	3713.12943	1.00521	3713.12943	1.0072	3713.12943	1.00769	3713.12943	1.0116	3713.12943	1.00611			0.222	4.97E-04
3711.84372	1.00656	3711.84372	1.01693	3711.84372	1.00622	3711.84372	1.0029	3711.84372	1.00299	3711.84372	1.00581	3711.84372	1.00384	3711.84372	1.00356	3711.84372	1.00716	3711.84372	1.00461	3711.84372	1.00764	3711.84372	1.00859	3711.84372	1.00609	3711.84372	1.00486	3711.84372	1.01388	3711.84372	1.00521	3711.84372	1.00721	3711.84372	1.0077	3711.84372	1.0116	3711.84372	1.00612			0.223	4.97E-04
3710.55801	1.00656	3710.55801	1.01693	3710.55801	1.00622	3710.55801	1.0029	3710.55801	1.00299	3710.55801	1.00581	3710.55801	1.00383	3710.55801	1.00357	3710.55801	1.00715	3710.55801	1.00462	3710.55801	1.00764	3710.55801	1.00859	3710.55801	1.0061	3710.55801	1.00486	3710.55801	1.01389	3710.55801	1.00521	3710.55801	1.00722	3710.55801	1.0077	3710.55801	1.01161	3710.55801	1.00613			0.224	4.98E-04
3709.2723	1.00656	3709.2723	1.01693	3709.2723	1.00622	3709.2723	1.00291	3709.2723	1.00299	3709.2723	1.00581	3709.2723	1.00384	3709.2723	1.00357	3709.2723	1.00715	3709.2723	1.00463	3709.2723	1.00765	3709.2723	1.0086	3709.2723	1.0061	3709.2723	1.00487	3709.2723	1.01389	3709.2723	1.00521	3709.2723	1.00722	3709.2723	1.0077	3709.2723	1.01161	3709.2723	1.00614			0.225	4.98E-04
3707.98659	1.00656	3707.98659	1.01693	3707.98659	1.00621	3707.98659	1.00291	3707.98659	1.00298	3707.98659	1.00581	3707.98659	1.00384	3707.98659	1.00358	3707.98659	1.00714	3707.98659	1.00463	3707.98659	1.00765	3707.98659	1.0086	3707.98659	1.00611	3707.98659	1.00487	3707.98659	1.01389	3707.98659	1.00521	3707.98659	1.00721	3707.98659	1.00771	3707.98659	1.01161	3707.98659	1.00615			0.226	4.98E-04
3706.70088	1.00656	3706.70088	1.01693	3706.70088	1.00621	3706.70088	1.00291	3706.70088	1.00298	3706.70088	1.00581	3706.70088	1.00384	3706.70088	1.00357	3706.70088	1.00714	3706.70088	1.00462	3706.70088	1.00764	3706.70088	1.00861	3706.70088	1.00611	3706.70088	1.00488	3706.70088	1.01388	3706.70088	1.00521	3706.70088	1.00721	3706.70088	1.00771	3706.70088	1.01161	3706.70088	1.00614			0.227	4.98E-04
3705.41517	1.00656	3705.41517	1.01693	3705.41517	1.0062	3705.41517	1.00291	3705.41517	1.00298	3705.41517	1.00581	3705.41517	1.00383	3705.41517	1.00357	3705.41517	1.00714	3705.41517	1.00462	3705.41517	1.00764	3705.41517	1.00861	3705.41517	1.00611	3705.41517	1.00488	3705.41517	1.01388	3705.41517	1.00521	3705.41517	1.0072	3705.41517	1.00772	3705.41517	1.01161	3705.41517	1.00613			0.228	4.99E-04
3704.12946	1.00655	3704.12946	1.01693	3704.12946	1.0062	3704.12946	1.00291	3704.12946	1.00298	3704.12946	1.0058	3704.12946	1.00382	3704.12946	1.00356	3704.12946	1.00714	3704.12946	1.00462	3704.12946	1.00763	3704.12946	1.0086	3704.12946	1.0061	3704.12946	1.00487	3704.12946	1.01388	3704.12946	1.00521	3704.12946	1.00719	3704.12946	1.00772	3704.12946	1.01161	3704.12946	1.00612			0.229	4.99E-04
3702.84375	1.00654	3702.84375	1.01693	3702.84375	1.00619	3702.84375	1.0029	3702.84375	1.00298	3702.84375	1.0058	3702.84375	1.00382	3702.84375	1.00356	3702.84375	1.00714	3702.84375	1.00462	3702.84375	1.00763	3702.84375	1.0086	3702.84375	1.0061	3702.84375	1.00487	3702.84375	1.01389	3702.84375	1.00521	3702.84375	1.00719	3702.84375	1.00773	3702.84375	1.0116	3702.84375	1.00612			0.23	4.99E-04
3701.55804	1.00654	3701.55804	1.01692	3701.55804	1.00619	3701.55804	1.0029	3701.55804	1.00298	3701.55804	1.00581	3701.55804	1.00383	3701.55804	1.00357	3701.55804	1.00714	3701.55804	1.00463	3701.55804	1.00763	3701.55804	1.0086	3701.55804	1.0061	3701.55804	1.00487	3701.55804	1.01389	3701.55804	1.00522	3701.55804	1.0072	3701.55804	1.00773	3701.55804	1.01161	3701.55804	1.00613			0.231	4.99E-04
3700.27233	1.00654	3700.27233	1.01691	3700.27233	1.00619	3700.27233	1.0029	3700.27233	1.00299	3700.27233	1.00581	3700.27233	1.00383	3700.27233	1.00357	3700.27233	1.00714	3700.27233	1.00463	3700.27233	1.00764	3700.27233	1.00861	3700.27233	1.00611	3700.27233	1.00487	3700.27233	1.01389	3700.27233	1.00523	3700.27233	1.0072	3700.27233	1.00773	3700.27233	1.01162	3700.27233	1.00613			0.232	4.99E-04
3698.98662	1.00653	3698.98662	1.01691	3698.98662	1.00619	3698.98662	1.0029	3698.98662	1.00299	3698.98662	1.00581	3698.98662	1.00384	3698.98662	1.00358	3698.98662	1.00715	3698.98662	1.00463	3698.98662	1.00764	3698.98662	1.0086	3698.98662	1.00611	3698.98662	1.00487	3698.98662	1.0139	3698.98662	1.00523	3698.98662	1.0072	3698.98662	1.00773	3698.98662	1.01162	3698.98662	1.00613			0.233	5.00E-04
3697.70091	1.00653	3697.70091	1.01691	3697.70091	1.00619	3697.70091	1.0029	3697.70091	1.00299	3697.70091	1.0058	3697.70091	1.00384	3697.70091	1.00358	3697.70091	1.00714	3697.70091	1.00464	3697.70091	1.00764	3697.70091	1.0086	3697.70091	1.00611	3697.70091	1.00488	3697.70091	1.0139	3697.70091	1.00523	3697.70091	1.00721	3697.70091	1.00774	3697.70091	1.01162	3697.70091	1.00614			0.234	5.00E-04
3696.4152	1.00652	3696.4152	1.01691	3696.4152	1.0062	3696.4152	1.0029	3696.4152	1.00299	3696.4152	1.0058	3696.4152	1.00383	3696.4152	1.00358	3696.4152	1.00714	3696.4152	1.00464	3696.4152	1.00764	3696.4152	1.00861	3696.4152	1.00611	3696.4152	1.00488	3696.4152	1.0139	3696.4152	1.00523	3696.4152	1.00721	3696.4152	1.00774	3696.4152	1.01162	3696.4152	1.00614			0.235	5.00E-04
3695.12949	1.00651	3695.12949	1.0169	3695.12949	1.0062	3695.12949	1.0029	3695.12949	1.00299	3695.12949	1.0058	3695.12949	1.00382	3695.12949	1.00358	3695.12949	1.00714	3695.12949	1.00464	3695.12949	1.00765	3695.12949	1.00861	3695.12949	1.00612	3695.12949	1.00488	3695.12949	1.01389	3695.12949	1.00523	3695.12949	1.00721	3695.12949	1.00775	3695.12949	1.01162	3695.12949	1.00615			0.236	5.00E-04
3693.84378	1.00651	3693.84378	1.0169	3693.84378	1.00619	3693.84378	1.0029	3693.84378	1.00298	3693.84378	1.00581	3693.84378	1.00381	3693.84378	1.00357	3693.84378	1.00714	3693.84378	1.00464	3693.84378	1.00765	3693.84378	1.00861	3693.84378	1.00612	3693.84378	1.00488	3693.84378	1.0139	3693.84378	1.00523	3693.84378	1.00721	3693.84378	1.00775	3693.84378	1.01162	3693.84378	1.00615			0.237	5.00E-04
3692.55807	1.00651	3692.55807	1.01689	3692.55807	1.00619	3692.55807	1.0029	3692.55807	1.00298	3692.55807	1.00581	3692.55807	1.00381	3692.55807	1.00357	3692.55807	1.00713	3692.55807	1.00464	3692.55807	1.00765	3692.55807	1.00861	3692.55807	1.00613	3692.55807	1.00489	3692.55807	1.01391	3692.55807	1.00524	3692.55807	1.00722	3692.55807	1.00776	3692.55807	1.01162	3692.55807	1.00615			0.238	5.01E-04
3691.27236	1.00651	3691.27236	1.01689	3691.27236	1.00619	3691.27236	1.0029	3691.27236	1.00297	3691.27236	1.00581	3691.27236	1.00381	3691.27236	1.00357	3691.27236	1.00713	3691.27236	1.00464	3691.27236	1.00764	3691.27236	1.00861	3691.27236	1.00613	3691.27236	1.00489	3691.27236	1.01392	3691.27236	1.00525	3691.27236	1.00722	3691.27236	1.00777	3691.27236	1.01163	3691.27236	1.00615			0.239	5.01E-04
3689.98665	1.00651	3689.98665	1.01689	3689.98665	1.00619	3689.98665	1.00291	3689.98665	1.00298	3689.98665	1.00581	3689.98665	1.00382	3689.98665	1.00358	3689.98665	1.00713	3689.98665	1.00463	3689.98665	1.00765	3689.98665	1.00862	3689.98665	1.00614	3689.98665	1.00489	3689.98665	1.01393	3689.98665	1.00526	3689.98665	1.00723	3689.98665	1.00778	3689.98665	1.01165	3689.98665	1.00616			0.24	5.01E-04
3688.70094	1.00651	3688.70094	1.0169	3688.70094	1.0062	3688.70094	1.00291	3688.70094	1.00299	3688.70094	1.00581	3688.70094	1.00383	3688.70094	1.00359	3688.70094	1.00714	3688.70094	1.00464	3688.70094	1.00766	3688.70094	1.00863	3688.70094	1.00614	3688.70094	1.00489	3688.70094	1.01394	3688.70094	1.00526	3688.70094	1.00724	3688.70094	1.0078	3688.70094	1.01166	3688.70094	1.00617			0.241	5.01E-04
3687.41523	1.00651	3687.41523	1.0169	3687.41523	1.0062	3687.41523	1.00291	3687.41523	1.003	3687.41523	1.00582	3687.41523	1.00385	3687.41523	1.00359	3687.41523	1.00715	3687.41523	1.00464	3687.41523	1.00766	3687.41523	1.00864	3687.41523	1.00614	3687.41523	1.00489	3687.41523	1.01394	3687.41523	1.00526	3687.41523	1.00725	3687.41523	1.00781	3687.41523	1.01167	3687.41523	1.00618			0.242	5.01E-04
3686.12952	1.00651	3686.12952	1.01688	3686.12952	1.0062	3686.12952	1.0029	3686.12952	1.00299	3686.12952	1.00581	3686.12952	1.00386	3686.12952	1.00358	3686.12952	1.00716	3686.12952	1.00465	3686.12952	1.00766	3686.12952	1.00864	3686.12952	1.00613	3686.12952	1.0049	3686.12952	1.01393	3686.12952	1.00526	3686.12952	1.00724	3686.12952	1.0078	3686.12952	1.01166	3686.12952	1.00618			0.243	5.02E-04
3684.84382	1.0065	3684.84382	1.01687	3684.84382	1.00619	3684.84382	1.00289	3684.84382	1.00298	3684.84382	1.0058	3684.84382	1.00386	3684.84382	1.00357	3684.84382	1.00714	3684.84382	1.00466	3684.84382	1.00766	3684.84382	1.00863	3684.84382	1.00612	3684.84382	1.00489	3684.84382	1.01392	3684.84382	1.00525	3684.84382	1.00723	3684.84382	1.00778	3684.84382	1.01165	3684.84382	1.00617			0.244	5.02E-04
3683.55811	1.00649	3683.55811	1.01686	3683.55811	1.00618	3683.55811	1.00289	3683.55811	1.00297	3683.55811	1.00579	3683.55811	1.00384	3683.55811	1.00357	3683.55811	1.00713	3683.55811	1.00465	3683.55811	1.00765	3683.55811	1.00862	3683.55811	1.00612	3683.55811	1.00489	3683.55811	1.01392	3683.55811	1.00524	3683.55811	1.00723	3683.55811	1.00778	3683.55811	1.01164	3683.55811	1.00617			0.245	5.02E-04
3682.2724	1.00648	3682.2724	1.01686	3682.2724	1.00617	3682.2724	1.00289	3682.2724	1.00297	3682.2724	1.00579	3682.2724	1.00382	3682.2724	1.00358	3682.2724	1.00713	3682.2724	1.00464	3682.2724	1.00764	3682.2724	1.00862	3682.2724	1.00612	3682.2724	1.00489	3682.2724	1.01392	3682.2724	1.00525	3682.2724	1.00723	3682.2724	1.00778	3682.2724	1.01163	3682.2724	1.00616			0.246	5.02E-04
3680.98669	1.00648	3680.98669	1.01686	3680.98669	1.00616	3680.98669	1.00289	3680.98669	1.00297	3680.98669	1.00579	3680.98669	1.00382	3680.98669	1.00358	3680.98669	1.00713	3680.98669	1.00463	3680.98669	1.00763	3680.98669	1.00863	3680.98669	1.00612	3680.98669	1.00489	3680.98669	1.01392	3680.98669	1.00526	3680.98669	1.00723	3680.98669	1.00779	3680.98669	1.01164	3680.98669	1.00617			0.247	5.02E-04
3679.70098	1.00647	3679.70098	1.01685	3679.70098	1.00616	3679.70098	1.00289	3679.70098	1.00297	3679.70098	1.0058	3679.70098	1.00382	3679.70098	1.00358	3679.70098	1.00713	3679.70098	1.00463	3679.70098	1.00763	3679.70098	1.00863	3679.70098	1.00612	3679.70098	1.00489	3679.70098	1.01392	3679.70098	1.00526	3679.70098	1.00722	3679.70098	1.00779	3679.70098	1.01164	3679.70098	1.00617			0.248	5.02E-04
3678.41527	1.00647	3678.41527	1.01684	3678.41527	1.00616	3678.41527	1.00289	3678.41527	1.00297	3678.41527	1.00581	3678.41527	1.00382	3678.41527	1.00358	3678.41527	1.00713	3678.41527	1.00464	3678.41527	1.00764	3678.41527	1.00863	3678.41527	1.00613	3678.41527	1.0049	3678.41527	1.01393	3678.41527	1.00527	3678.41527	1.00723	3678.41527	1.00779	3678.41527	1.01165	3678.41527	1.00618			0.249	5.03E-04
3677.12956	1.00647	3677.12956	1.01684	3677.12956	1.00616	3677.12956	1.00289	3677.12956	1.00297	3677.12956	1.00581	3677.12956	1.00382	3677.12956	1.00357	3677.12956	1.00712	3677.12956	1.00464	3677.12956	1.00764	3677.12956	1.00863	3677.12956	1.00614	3677.12956	1.00491	3677.12956	1.01393	3677.12956	1.00527	3677.12956	1.00724	3677.12956	1.0078	3677.12956	1.01166	3677.12956	1.00618			0.25	5.03E-04
3675.84385	1.00646	3675.84385	1.01684	3675.84385	1.00615	3675.84385	1.00289	3675.84385	1.00297	3675.84385	1.00581	3675.84385	1.00382	3675.84385	1.00357	3675.84385	1.00713	3675.84385	1.00464	3675.84385	1.00765	3675.84385	1.00863	3675.84385	1.00615	3675.84385	1.00492	3675.84385	1.01393	3675.84385	1.00527	3675.84385	1.00724	3675.84385	1.0078	3675.84385	1.01166	3675.84385	1.00619			0.251	5.03E-04
3674.55814	1.00647	3674.55814	1.01684	3674.55814	1.00616	3674.55814	1.0029	3674.55814	1.00296	3674.55814	1.00581	3674.55814	1.00383	3674.55814	1.00357	3674.55814	1.00714	3674.55814	1.00464	3674.55814	1.00765	3674.55814	1.00864	3674.55814	1.00615	3674.55814	1.00492	3674.55814	1.01393	3674.55814	1.00527	3674.55814	1.00725	3674.55814	1.00781	3674.55814	1.01166	3674.55814	1.0062			0.252	5.03E-04
3673.27243	1.00647	3673.27243	1.01684	3673.27243	1.00616	3673.27243	1.0029	3673.27243	1.00296	3673.27243	1.00581	3673.27243	1.00383	3673.27243	1.00358	3673.27243	1.00714	3673.27243	1.00465	3673.27243	1.00765	3673.27243	1.00864	3673.27243	1.00615	3673.27243	1.00492	3673.27243	1.01393	3673.27243	1.00527	3673.27243	1.00725	3673.27243	1.00782	3673.27243	1.01167	3673.27243	1.0062			0.253	5.03E-04
3671.98672	1.00648	3671.98672	1.01684	3671.98672	1.00617	3671.98672	1.0029	3671.98672	1.00295	3671.98672	1.00581	3671.98672	1.00383	3671.98672	1.00358	3671.98672	1.00715	3671.98672	1.00465	3671.98672	1.00765	3671.98672	1.00864	3671.98672	1.00615	3671.98672	1.00492	3671.98672	1.01394	3671.98672	1.00527	3671.98672	1.00726	3671.98672	1.00783	3671.98672	1.01167	3671.98672	1.0062			0.254	5.03E-04
3670.70101	1.00648	3670.70101	1.01683	3670.70101	1.00617	3670.70101	1.0029	3670.70101	1.00295	3670.70101	1.00581	3670.70101	1.00382	3670.70101	1.00358	3670.70101	1.00716	3670.70101	1.00464	3670.70101	1.00765	3670.70101	1.00864	3670.70101	1.00615	3670.70101	1.00491	3670.70101	1.01394	3670.70101	1.00528	3670.70101	1.00726	3670.70101	1.00783	3670.70101	1.01166	3670.70101	1.0062			0.255	5.03E-04
3669.4153	1.00647	3669.4153	1.01682	3669.4153	1.00616	3669.4153	1.0029	3669.4153	1.00296	3669.4153	1.00581	3669.4153	1.00381	3669.4153	1.00358	3669.4153	1.00715	3669.4153	1.00464	3669.4153	1.00765	3669.4153	1.00864	3669.4153	1.00615	3669.4153	1.00491	3669.4153	1.01395	3669.4153	1.00528	3669.4153	1.00726	3669.4153	1.00782	3669.4153	1.01166	3669.4153	1.00619			0.256	5.04E-04
3668.12959	1.00646	3668.12959	1.01682	3668.12959	1.00616	3668.12959	1.0029	3668.12959	1.00297	3668.12959	1.00581	3668.12959	1.00381	3668.12959	1.00358	3668.12959	1.00715	3668.12959	1.00464	3668.12959	1.00765	3668.12959	1.00864	3668.12959	1.00614	3668.12959	1.00491	3668.12959	1.01395	3668.12959	1.00529	3668.12959	1.00726	3668.12959	1.00782	3668.12959	1.01166	3668.12959	1.00619			0.257	5.04E-04
3666.84388	1.00645	3666.84388	1.01682	3666.84388	1.00616	3666.84388	1.00289	3666.84388	1.00298	3666.84388	1.0058	3666.84388	1.00381	3666.84388	1.00358	3666.84388	1.00713	3666.84388	1.00464	3666.84388	1.00765	3666.84388	1.00864	3666.84388	1.00614	3666.84388	1.00492	3666.84388	1.01395	3666.84388	1.00529	3666.84388	1.00726	3666.84388	1.00782	3666.84388	1.01166	3666.84388	1.00619			0.258	5.04E-04
3665.55817	1.00644	3665.55817	1.01681	3665.55817	1.00615	3665.55817	1.00288	3665.55817	1.00297	3665.55817	1.00579	3665.55817	1.00381	3665.55817	1.00357	3665.55817	1.00712	3665.55817	1.00464	3665.55817	1.00765	3665.55817	1.00863	3665.55817	1.00614	3665.55817	1.00492	3665.55817	1.01395	3665.55817	1.00528	3665.55817	1.00725	3665.55817	1.00782	3665.55817	1.01166	3665.55817	1.00619			0.259	5.04E-04
3664.27246	1.00644	3664.27246	1.01681	3664.27246	1.00614	3664.27246	1.00288	3664.27246	1.00297	3664.27246	1.00579	3664.27246	1.00381	3664.27246	1.00358	3664.27246	1.00711	3664.27246	1.00464	3664.27246	1.00765	3664.27246	1.00863	3664.27246	1.00614	3664.27246	1.00492	3664.27246	1.01395	3664.27246	1.00528	3664.27246	1.00724	3664.27246	1.00783	3664.27246	1.01167	3664.27246	1.00619			0.26	5.04E-04
3662.98675	1.00644	3662.98675	1.01681	3662.98675	1.00614	3662.98675	1.00288	3662.98675	1.00297	3662.98675	1.0058	3662.98675	1.00381	3662.98675	1.00358	3662.98675	1.00712	3662.98675	1.00465	3662.98675	1.00765	3662.98675	1.00864	3662.98675	1.00615	3662.98675	1.00492	3662.98675	1.01395	3662.98675	1.00528	3662.98675	1.00724	3662.98675	1.00784	3662.98675	1.01167	3662.98675	1.00619			0.261	5.04E-04
3661.70104	1.00644	3661.70104	1.0168	3661.70104	1.00614	3661.70104	1.00289	3661.70104	1.00297	3661.70104	1.0058	3661.70104	1.00381	3661.70104	1.00359	3661.70104	1.00713	3661.70104	1.00466	3661.70104	1.00766	3661.70104	1.00864	3661.70104	1.00616	3661.70104	1.00493	3661.70104	1.01396	3661.70104	1.00529	3661.70104	1.00725	3661.70104	1.00785	3661.70104	1.01168	3661.70104	1.0062			0.262	5.04E-04
3660.41533	1.00645	3660.41533	1.0168	3660.41533	1.00614	3660.41533	1.0029	3660.41533	1.00297	3660.41533	1.00581	3660.41533	1.00382	3660.41533	1.00359	3660.41533	1.00714	3660.41533	1.00466	3660.41533	1.00767	3660.41533	1.00865	3660.41533	1.00617	3660.41533	1.00494	3660.41533	1.01396	3660.41533	1.00529	3660.41533	1.00726	3660.41533	1.00786	3660.41533	1.01169	3660.41533	1.0062			0.263	5.05E-04
3659.12962	1.00645	3659.12962	1.0168	3659.12962	1.00614	3659.12962	1.0029	3659.12962	1.00298	3659.12962	1.00583	3659.12962	1.00382	3659.12962	1.00359	3659.12962	1.00715	3659.12962	1.00466	3659.12962	1.00767	3659.12962	1.00866	3659.12962	1.00617	3659.12962	1.00495	3659.12962	1.01397	3659.12962	1.0053	3659.12962	1.00727	3659.12962	1.00787	3659.12962	1.01169	3659.12962	1.00621			0.264	5.05E-04
3657.84391	1.00645	3657.84391	1.0168	3657.84391	1.00614	3657.84391	1.0029	3657.84391	1.00297	3657.84391	1.00583	3657.84391	1.00382	3657.84391	1.00359	3657.84391	1.00715	3657.84391	1.00466	3657.84391	1.00767	3657.84391	1.00867	3657.84391	1.00617	3657.84391	1.00495	3657.84391	1.01398	3657.84391	1.0053	3657.84391	1.00727	3657.84391	1.00787	3657.84391	1.01169	3657.84391	1.00622			0.265	5.05E-04
3656.5582	1.00643	3656.5582	1.01679	3656.5582	1.00614	3656.5582	1.00289	3656.5582	1.00297	3656.5582	1.00581	3656.5582	1.00382	3656.5582	1.00359	3656.5582	1.00714	3656.5582	1.00466	3656.5582	1.00766	3656.5582	1.00867	3656.5582	1.00616	3656.5582	1.00494	3656.5582	1.01397	3656.5582	1.0053	3656.5582	1.00727	3656.5582	1.00787	3656.5582	1.01169	3656.5582	1.00622			0.266	5.05E-04
3655.27249	1.00642	3655.27249	1.01678	3655.27249	1.00614	3655.27249	1.00289	3655.27249	1.00296	3655.27249	1.0058	3655.27249	1.00381	3655.27249	1.00358	3655.27249	1.00713	3655.27249	1.00466	3655.27249	1.00765	3655.27249	1.00866	3655.27249	1.00615	3655.27249	1.00494	3655.27249	1.01396	3655.27249	1.0053	3655.27249	1.00727	3655.27249	1.00787	3655.27249	1.01169	3655.27249	1.00622			0.267	5.05E-04
3653.98678	1.00642	3653.98678	1.01678	3653.98678	1.00613	3653.98678	1.00289	3653.98678	1.00295	3653.98678	1.0058	3653.98678	1.00382	3653.98678	1.00357	3653.98678	1.00713	3653.98678	1.00466	3653.98678	1.00765	3653.98678	1.00865	3653.98678	1.00615	3653.98678	1.00494	3653.98678	1.01396	3653.98678	1.00529	3653.98678	1.00726	3653.98678	1.00786	3653.98678	1.01169	3653.98678	1.00621			0.268	5.05E-04
3652.70107	1.00642	3652.70107	1.01679	3652.70107	1.00613	3652.70107	1.00289	3652.70107	1.00295	3652.70107	1.00581	3652.70107	1.00382	3652.70107	1.00357	3652.70107	1.00713	3652.70107	1.00467	3652.70107	1.00765	3652.70107	1.00865	3652.70107	1.00616	3652.70107	1.00494	3652.70107	1.01396	3652.70107	1.0053	3652.70107	1.00726	3652.70107	1.00787	3652.70107	1.0117	3652.70107	1.00621			0.269	5.05E-04
3651.41536	1.00642	3651.41536	1.01679	3651.41536	1.00613	3651.41536	1.00289	3651.41536	1.00296	3651.41536	1.00581	3651.41536	1.00383	3651.41536	1.00358	3651.41536	1.00713	3651.41536	1.00467	3651.41536	1.00765	3651.41536	1.00866	3651.41536	1.00616	3651.41536	1.00495	3651.41536	1.01396	3651.41536	1.0053	3651.41536	1.00727	3651.41536	1.00787	3651.41536	1.01171	3651.41536	1.00622			0.27	5.05E-04
3650.12965	1.00641	3650.12965	1.01679	3650.12965	1.00613	3650.12965	1.0029	3650.12965	1.00297	3650.12965	1.00581	3650.12965	1.00383	3650.12965	1.00358	3650.12965	1.00714	3650.12965	1.00467	3650.12965	1.00766	3650.12965	1.00866	3650.12965	1.00617	3650.12965	1.00496	3650.12965	1.01397	3650.12965	1.00531	3650.12965	1.00727	3650.12965	1.00788	3650.12965	1.0117	3650.12965	1.00623			0.271	5.05E-04
3648.84395	1.00642	3648.84395	1.01679	3648.84395	1.00613	3648.84395	1.0029	3648.84395	1.00297	3648.84395	1.00581	3648.84395	1.00382	3648.84395	1.00359	3648.84395	1.00714	3648.84395	1.00467	3648.84395	1.00767	3648.84395	1.00866	3648.84395	1.00617	3648.84395	1.00496	3648.84395	1.01398	3648.84395	1.00531	3648.84395	1.00727	3648.84395	1.00789	3648.84395	1.01171	3648.84395	1.00624			0.272	5.06E-04
3647.55824	1.00642	3647.55824	1.01679	3647.55824	1.00614	3647.55824	1.0029	3647.55824	1.00297	3647.55824	1.00581	3647.55824	1.00381	3647.55824	1.00359	3647.55824	1.00715	3647.55824	1.00466	3647.55824	1.00767	3647.55824	1.00867	3647.55824	1.00617	3647.55824	1.00496	3647.55824	1.01398	3647.55824	1.00531	3647.55824	1.00728	3647.55824	1.0079	3647.55824	1.01171	3647.55824	1.00625			0.273	5.06E-04
3646.27253	1.00642	3646.27253	1.01678	3646.27253	1.00614	3646.27253	1.0029	3646.27253	1.00297	3646.27253	1.0058	3646.27253	1.00381	3646.27253	1.00359	3646.27253	1.00715	3646.27253	1.00466	3646.27253	1.00766	3646.27253	1.00867	3646.27253	1.00617	3646.27253	1.00496	3646.27253	1.01398	3646.27253	1.00531	3646.27253	1.00728	3646.27253	1.0079	3646.27253	1.01172	3646.27253	1.00625			0.274	5.06E-04
3644.98682	1.00641	3644.98682	1.01677	3644.98682	1.00613	3644.98682	1.00289	3644.98682	1.00297	3644.98682	1.0058	3644.98682	1.0038	3644.98682	1.00358	3644.98682	1.00715	3644.98682	1.00466	3644.98682	1.00766	3644.98682	1.00867	3644.98682	1.00616	3644.98682	1.00496	3644.98682	1.01398	3644.98682	1.00532	3644.98682	1.00728	3644.98682	1.0079	3644.98682	1.01172	3644.98682	1.00624			0.275	5.06E-04
3643.70111	1.00641	3643.70111	1.01677	3643.70111	1.00613	3643.70111	1.00288	3643.70111	1.00298	3643.70111	1.0058	3643.70111	1.0038	3643.70111	1.00358	3643.70111	1.00715	3643.70111	1.00466	3643.70111	1.00766	3643.70111	1.00867	3643.70111	1.00616	3643.70111	1.00495	3643.70111	1.01398	3643.70111	1.00532	3643.70111	1.00728	3643.70111	1.00791	3643.70111	1.01172	3643.70111	1.00624			0.276	5.06E-04
3642.4154	1.00641	3642.4154	1.01677	3642.4154	1.00613	3642.4154	1.00288	3642.4154	1.00298	3642.4154	1.0058	3642.4154	1.00381	3642.4154	1.00358	3642.4154	1.00715	3642.4154	1.00466	3642.4154	1.00767	3642.4154	1.00867	3642.4154	1.00617	3642.4154	1.00495	3642.4154	1.01398	3642.4154	1.00533	3642.4154	1.00728	3642.4154	1.00792	3642.4154	1.01171	3642.4154	1.00624			0.277	5.06E-04
3641.12969	1.00641	3641.12969	1.01677	3641.12969	1.00613	3641.12969	1.00289	3641.12969	1.00298	3641.12969	1.00581	3641.12969	1.00381	3641.12969	1.00358	3641.12969	1.00715	3641.12969	1.00466	3641.12969	1.00767	3641.12969	1.00867	3641.12969	1.00618	3641.12969	1.00496	3641.12969	1.01399	3641.12969	1.00533	3641.12969	1.00728	3641.12969	1.00793	3641.12969	1.01172	3641.12969	1.00625			0.278	5.06E-04
3639.84398	1.0064	3639.84398	1.01676	3639.84398	1.00613	3639.84398	1.00289	3639.84398	1.00297	3639.84398	1.00581	3639.84398	1.00381	3639.84398	1.00358	3639.84398	1.00715	3639.84398	1.00466	3639.84398	1.00767	3639.84398	1.00867	3639.84398	1.00618	3639.84398	1.00496	3639.84398	1.01399	3639.84398	1.00533	3639.84398	1.00728	3639.84398	1.00793	3639.84398	1.01172	3639.84398	1.00625			0.279	5.06E-04
3638.55827	1.00639	3638.55827	1.01676	3638.55827	1.00611	3638.55827	1.00289	3638.55827	1.00296	3638.55827	1.0058	3638.55827	1.00381	3638.55827	1.00357	3638.55827	1.00714	3638.55827	1.00466	3638.55827	1.00766	3638.55827	1.00867	3638.55827	1.00618	3638.55827	1.00496	3638.55827	1.01398	3638.55827	1.00532	3638.55827	1.00728	3638.55827	1.00792	3638.55827	1.01172	3638.55827	1.00624			0.28	5.06E-04
3637.27256	1.00638	3637.27256	1.01675	3637.27256	1.0061	3637.27256	1.00288	3637.27256	1.00294	3637.27256	1.0058	3637.27256	1.0038	3637.27256	1.00357	3637.27256	1.00713	3637.27256	1.00466	3637.27256	1.00766	3637.27256	1.00868	3637.27256	1.00617	3637.27256	1.00495	3637.27256	1.01397	3637.27256	1.00532	3637.27256	1.00728	3637.27256	1.00792	3637.27256	1.01171	3637.27256	1.00624			0.281	5.06E-04
3635.98685	1.00638	3635.98685	1.01675	3635.98685	1.00609	3635.98685	1.00287	3635.98685	1.00294	3635.98685	1.0058	3635.98685	1.0038	3635.98685	1.00356	3635.98685	1.00712	3635.98685	1.00466	3635.98685	1.00765	3635.98685	1.00868	3635.98685	1.00616	3635.98685	1.00495	3635.98685	1.01396	3635.98685	1.00532	3635.98685	1.00729	3635.98685	1.00792	3635.98685	1.01171	3635.98685	1.00624			0.282	5.07E-04
3634.70114	1.00638	3634.70114	1.01674	3634.70114	1.0061	3634.70114	1.00287	3634.70114	1.00294	3634.70114	1.00579	3634.70114	1.0038	3634.70114	1.00357	3634.70114	1.00711	3634.70114	1.00466	3634.70114	1.00765	3634.70114	1.00868	3634.70114	1.00616	3634.70114	1.00496	3634.70114	1.01397	3634.70114	1.00533	3634.70114	1.0073	3634.70114	1.00793	3634.70114	1.01172	3634.70114	1.00625			0.283	5.07E-04
3633.41543	1.00638	3633.41543	1.01674	3633.41543	1.0061	3633.41543	1.00288	3633.41543	1.00294	3633.41543	1.00579	3633.41543	1.0038	3633.41543	1.00358	3633.41543	1.00711	3633.41543	1.00466	3633.41543	1.00766	3633.41543	1.00869	3633.41543	1.00617	3633.41543	1.00496	3633.41543	1.01397	3633.41543	1.00533	3633.41543	1.0073	3633.41543	1.00794	3633.41543	1.01172	3633.41543	1.00625			0.284	5.07E-04
3632.12972	1.00637	3632.12972	1.01674	3632.12972	1.00611	3632.12972	1.00289	3632.12972	1.00295	3632.12972	1.0058	3632.12972	1.0038	3632.12972	1.00359	3632.12972	1.00712	3632.12972	1.00467	3632.12972	1.00767	3632.12972	1.00869	3632.12972	1.00618	3632.12972	1.00497	3632.12972	1.01399	3632.12972	1.00533	3632.12972	1.0073	3632.12972	1.00795	3632.12972	1.01173	3632.12972	1.00626			0.285	5.07E-04
3630.84401	1.00637	3630.84401	1.01674	3630.84401	1.00611	3630.84401	1.0029	3630.84401	1.00296	3630.84401	1.00581	3630.84401	1.00381	3630.84401	1.0036	3630.84401	1.00714	3630.84401	1.00468	3630.84401	1.00768	3630.84401	1.0087	3630.84401	1.00619	3630.84401	1.00498	3630.84401	1.014	3630.84401	1.00534	3630.84401	1.00731	3630.84401	1.00796	3630.84401	1.01174	3630.84401	1.00627			0.286	5.07E-04
3629.5583	1.00637	3629.5583	1.01674	3629.5583	1.00612	3629.5583	1.0029	3629.5583	1.00297	3629.5583	1.00581	3629.5583	1.00381	3629.5583	1.00361	3629.5583	1.00715	3629.5583	1.00469	3629.5583	1.00769	3629.5583	1.0087	3629.5583	1.0062	3629.5583	1.00499	3629.5583	1.01401	3629.5583	1.00536	3629.5583	1.00732	3629.5583	1.00798	3629.5583	1.01176	3629.5583	1.00628			0.287	5.07E-04
3628.27259	1.00637	3628.27259	1.01674	3628.27259	1.00612	3628.27259	1.0029	3628.27259	1.00297	3628.27259	1.00581	3628.27259	1.00382	3628.27259	1.00361	3628.27259	1.00715	3628.27259	1.0047	3628.27259	1.00769	3628.27259	1.0087	3628.27259	1.0062	3628.27259	1.00499	3628.27259	1.01402	3628.27259	1.00536	3628.27259	1.00732	3628.27259	1.00798	3628.27259	1.01176	3628.27259	1.00628			0.288	5.07E-04
3626.98688	1.00637	3626.98688	1.01674	3626.98688	1.00611	3626.98688	1.0029	3626.98688	1.00297	3626.98688	1.0058	3626.98688	1.00381	3626.98688	1.0036	3626.98688	1.00714	3626.98688	1.00469	3626.98688	1.00768	3626.98688	1.00869	3626.98688	1.00619	3626.98688	1.00498	3626.98688	1.01401	3626.98688	1.00536	3626.98688	1.00731	3626.98688	1.00797	3626.98688	1.01175	3626.98688	1.00627			0.289	5.07E-04
3625.70117	1.00636	3625.70117	1.01672	3625.70117	1.0061	3625.70117	1.00289	3625.70117	1.00297	3625.70117	1.0058	3625.70117	1.00381	3625.70117	1.0036	3625.70117	1.00713	3625.70117	1.00469	3625.70117	1.00767	3625.70117	1.00869	3625.70117	1.00619	3625.70117	1.00498	3625.70117	1.01401	3625.70117	1.00535	3625.70117	1.00731	3625.70117	1.00797	3625.70117	1.01174	3625.70117	1.00627			0.29	5.07E-04
3624.41546	1.00636	3624.41546	1.01671	3624.41546	1.00609	3624.41546	1.00289	3624.41546	1.00296	3624.41546	1.00581	3624.41546	1.0038	3624.41546	1.00359	3624.41546	1.00713	3624.41546	1.00469	3624.41546	1.00766	3624.41546	1.00869	3624.41546	1.00618	3624.41546	1.00499	3624.41546	1.014	3624.41546	1.00535	3624.41546	1.00731	3624.41546	1.00796	3624.41546	1.01174	3624.41546	1.00627			0.291	5.07E-04
3623.12975	1.00636	3623.12975	1.01671	3623.12975	1.00609	3623.12975	1.00289	3623.12975	1.00296	3623.12975	1.00581	3623.12975	1.00381	3623.12975	1.00359	3623.12975	1.00714	3623.12975	1.00469	3623.12975	1.00766	3623.12975	1.0087	3623.12975	1.00619	3623.12975	1.00499	3623.12975	1.014	3623.12975	1.00536	3623.12975	1.00731	3623.12975	1.00797	3623.12975	1.01174	3623.12975	1.00627			0.292	5.07E-04
3621.84404	1.00636	3621.84404	1.01672	3621.84404	1.0061	3621.84404	1.00289	3621.84404	1.00296	3621.84404	1.00582	3621.84404	1.00381	3621.84404	1.0036	3621.84404	1.00714	3621.84404	1.0047	3621.84404	1.00767	3621.84404	1.00871	3621.84404	1.00619	3621.84404	1.00501	3621.84404	1.01401	3621.84404	1.00537	3621.84404	1.00732	3621.84404	1.00798	3621.84404	1.01175	3621.84404	1.00628			0.293	5.08E-04
3620.55833	1.00636	3620.55833	1.01673	3620.55833	1.00611	3620.55833	1.0029	3620.55833	1.00297	3620.55833	1.00582	3620.55833	1.00381	3620.55833	1.00362	3620.55833	1.00715	3620.55833	1.0047	3620.55833	1.00768	3620.55833	1.00872	3620.55833	1.00621	3620.55833	1.00502	3620.55833	1.01403	3620.55833	1.00538	3620.55833	1.00733	3620.55833	1.00799	3620.55833	1.01177	3620.55833	1.00629			0.294	5.08E-04
3619.27262	1.00636	3619.27262	1.01673	3619.27262	1.00611	3619.27262	1.0029	3619.27262	1.00297	3619.27262	1.00582	3619.27262	1.00382	3619.27262	1.00362	3619.27262	1.00715	3619.27262	1.0047	3619.27262	1.00768	3619.27262	1.00872	3619.27262	1.00622	3619.27262	1.00503	3619.27262	1.01404	3619.27262	1.00538	3619.27262	1.00734	3619.27262	1.008	3619.27262	1.01178	3619.27262	1.0063			0.295	5.08E-04
3617.98691	1.00636	3617.98691	1.01673	3617.98691	1.0061	3617.98691	1.0029	3617.98691	1.00297	3617.98691	1.00582	3617.98691	1.00382	3617.98691	1.00361	3617.98691	1.00715	3617.98691	1.0047	3617.98691	1.00769	3617.98691	1.00871	3617.98691	1.00622	3617.98691	1.00503	3617.98691	1.01405	3617.98691	1.00539	3617.98691	1.00734	3617.98691	1.008	3617.98691	1.01178	3617.98691	1.00631			0.296	5.08E-04
3616.7012	1.00636	3616.7012	1.01673	3616.7012	1.0061	3616.7012	1.0029	3616.7012	1.00297	3616.7012	1.00581	3616.7012	1.00383	3616.7012	1.0036	3616.7012	1.00715	3616.7012	1.0047	3616.7012	1.00769	3616.7012	1.00871	3616.7012	1.00621	3616.7012	1.00503	3616.7012	1.01405	3616.7012	1.00539	3616.7012	1.00734	3616.7012	1.00801	3616.7012	1.01178	3616.7012	1.00631			0.297	5.08E-04
3615.41549	1.00635	3615.41549	1.01672	3615.41549	1.00609	3615.41549	1.0029	3615.41549	1.00296	3615.41549	1.00581	3615.41549	1.00383	3615.41549	1.00361	3615.41549	1.00714	3615.41549	1.0047	3615.41549	1.00768	3615.41549	1.00871	3615.41549	1.00621	3615.41549	1.00503	3615.41549	1.01405	3615.41549	1.00539	3615.41549	1.00734	3615.41549	1.00801	3615.41549	1.01178	3615.41549	1.00631			0.298	5.08E-04
3614.12979	1.00634	3614.12979	1.01671	3614.12979	1.00609	3614.12979	1.00289	3614.12979	1.00295	3614.12979	1.00581	3614.12979	1.00382	3614.12979	1.00361	3614.12979	1.00713	3614.12979	1.0047	3614.12979	1.00767	3614.12979	1.00871	3614.12979	1.00621	3614.12979	1.00503	3614.12979	1.01404	3614.12979	1.00539	3614.12979	1.00734	3614.12979	1.00802	3614.12979	1.01178	3614.12979	1.0063			0.299	5.08E-04
3612.84408	1.00634	3612.84408	1.0167	3612.84408	1.00609	3612.84408	1.00289	3612.84408	1.00295	3612.84408	1.00581	3612.84408	1.00381	3612.84408	1.00362	3612.84408	1.00713	3612.84408	1.0047	3612.84408	1.00767	3612.84408	1.00871	3612.84408	1.00622	3612.84408	1.00503	3612.84408	1.01404	3612.84408	1.00538	3612.84408	1.00733	3612.84408	1.00802	3612.84408	1.01178	3612.84408	1.0063			0.3	5.08E-04
3611.55837	1.00633	3611.55837	1.01669	3611.55837	1.00609	3611.55837	1.0029	3611.55837	1.00295	3611.55837	1.00581	3611.55837	1.00381	3611.55837	1.00362	3611.55837	1.00714	3611.55837	1.00471	3611.55837	1.00768	3611.55837	1.00871	3611.55837	1.00622	3611.55837	1.00503	3611.55837	1.01404	3611.55837	1.00539	3611.55837	1.00733	3611.55837	1.00802	3611.55837	1.01178	3611.55837	1.00631			0.301	5.08E-04
3610.27266	1.00634	3610.27266	1.01669	3610.27266	1.00609	3610.27266	1.0029	3610.27266	1.00296	3610.27266	1.00582	3610.27266	1.00382	3610.27266	1.00363	3610.27266	1.00715	3610.27266	1.00471	3610.27266	1.00768	3610.27266	1.00872	3610.27266	1.00623	3610.27266	1.00504	3610.27266	1.01405	3610.27266	1.0054	3610.27266	1.00734	3610.27266	1.00803	3610.27266	1.01179	3610.27266	1.00631			0.302	5.08E-04
3608.98695	1.00634	3608.98695	1.01669	3608.98695	1.00609	3608.98695	1.0029	3608.98695	1.00296	3608.98695	1.00582	3608.98695	1.00382	3608.98695	1.00363	3608.98695	1.00715	3608.98695	1.00471	3608.98695	1.00769	3608.98695	1.00872	3608.98695	1.00623	3608.98695	1.00504	3608.98695	1.01405	3608.98695	1.0054	3608.98695	1.00734	3608.98695	1.00804	3608.98695	1.01179	3608.98695	1.00632			0.303	5.08E-04
3607.70124	1.00634	3607.70124	1.0167	3607.70124	1.00609	3607.70124	1.0029	3607.70124	1.00297	3607.70124	1.00582	3607.70124	1.00382	3607.70124	1.00362	3607.70124	1.00715	3607.70124	1.00472	3607.70124	1.0077	3607.70124	1.00872	3607.70124	1.00623	3607.70124	1.00504	3607.70124	1.01405	3607.70124	1.00541	3607.70124	1.00735	3607.70124	1.00804	3607.70124	1.0118	3607.70124	1.00632			0.304	5.08E-04
3606.41553	1.00634	3606.41553	1.0167	3606.41553	1.00609	3606.41553	1.0029	3606.41553	1.00297	3606.41553	1.00582	3606.41553	1.00382	3606.41553	1.00362	3606.41553	1.00715	3606.41553	1.00472	3606.41553	1.0077	3606.41553	1.00873	3606.41553	1.00623	3606.41553	1.00504	3606.41553	1.01405	3606.41553	1.00541	3606.41553	1.00735	3606.41553	1.00805	3606.41553	1.0118	3606.41553	1.00632			0.305	5.08E-04
3605.12982	1.00634	3605.12982	1.0167	3605.12982	1.00609	3605.12982	1.0029	3605.12982	1.00297	3605.12982	1.00582	3605.12982	1.00382	3605.12982	1.00362	3605.12982	1.00715	3605.12982	1.00472	3605.12982	1.00769	3605.12982	1.00873	3605.12982	1.00623	3605.12982	1.00504	3605.12982	1.01406	3605.12982	1.0054	3605.12982	1.00735	3605.12982	1.00805	3605.12982	1.0118	3605.12982	1.00632			0.306	5.08E-04
3603.84411	1.00633	3603.84411	1.0167	3603.84411	1.00609	3603.84411	1.0029	3603.84411	1.00297	3603.84411	1.00581	3603.84411	1.00382	3603.84411	1.00362	3603.84411	1.00716	3603.84411	1.00471	3603.84411	1.00769	3603.84411	1.00873	3603.84411	1.00623	3603.84411	1.00504	3603.84411	1.01406	3603.84411	1.0054	3603.84411	1.00734	3603.84411	1.00805	3603.84411	1.0118	3603.84411	1.00631			0.307	5.09E-04
3602.5584	1.00632	3602.5584	1.01669	3602.5584	1.00609	3602.5584	1.0029	3602.5584	1.00298	3602.5584	1.00581	3602.5584	1.00383	3602.5584	1.00363	3602.5584	1.00715	3602.5584	1.00471	3602.5584	1.00769	3602.5584	1.00873	3602.5584	1.00624	3602.5584	1.00505	3602.5584	1.01407	3602.5584	1.0054	3602.5584	1.00734	3602.5584	1.00805	3602.5584	1.0118	3602.5584	1.00631			0.308	5.09E-04
3601.27269	1.00632	3601.27269	1.01669	3601.27269	1.00609	3601.27269	1.0029	3601.27269	1.00298	3601.27269	1.00582	3601.27269	1.00383	3601.27269	1.00363	3601.27269	1.00715	3601.27269	1.00471	3601.27269	1.00769	3601.27269	1.00874	3601.27269	1.00624	3601.27269	1.00505	3601.27269	1.01407	3601.27269	1.00541	3601.27269	1.00734	3601.27269	1.00806	3601.27269	1.01179	3601.27269	1.00632			0.309	5.09E-04
3599.98698	1.00632	3599.98698	1.01669	3599.98698	1.00608	3599.98698	1.0029	3599.98698	1.00298	3599.98698	1.00582	3599.98698	1.00383	3599.98698	1.00364	3599.98698	1.00715	3599.98698	1.00471	3599.98698	1.0077	3599.98698	1.00874	3599.98698	1.00624	3599.98698	1.00506	3599.98698	1.01407	3599.98698	1.00542	3599.98698	1.00735	3599.98698	1.00807	3599.98698	1.0118	3599.98698	1.00632			0.31	5.09E-04
3598.70127	1.00631	3598.70127	1.01668	3598.70127	1.00608	3598.70127	1.0029	3598.70127	1.00298	3598.70127	1.00582	3598.70127	1.00382	3598.70127	1.00364	3598.70127	1.00715	3598.70127	1.00471	3598.70127	1.00771	3598.70127	1.00874	3598.70127	1.00625	3598.70127	1.00506	3598.70127	1.01408	3598.70127	1.00542	3598.70127	1.00735	3598.70127	1.00808	3598.70127	1.0118	3598.70127	1.00633			0.311	5.09E-04
3597.41556	1.00631	3597.41556	1.01667	3597.41556	1.00607	3597.41556	1.0029	3597.41556	1.00298	3597.41556	1.00583	3597.41556	1.00382	3597.41556	1.00364	3597.41556	1.00715	3597.41556	1.00472	3597.41556	1.00771	3597.41556	1.00875	3597.41556	1.00625	3597.41556	1.00506	3597.41556	1.01407	3597.41556	1.00542	3597.41556	1.00735	3597.41556	1.00808	3597.41556	1.01181	3597.41556	1.00633			0.312	5.09E-04
3596.12985	1.0063	3596.12985	1.01667	3596.12985	1.00607	3596.12985	1.0029	3596.12985	1.00297	3596.12985	1.00583	3596.12985	1.00381	3596.12985	1.00363	3596.12985	1.00716	3596.12985	1.00472	3596.12985	1.0077	3596.12985	1.00875	3596.12985	1.00625	3596.12985	1.00506	3596.12985	1.01407	3596.12985	1.00543	3596.12985	1.00735	3596.12985	1.00808	3596.12985	1.01181	3596.12985	1.00633			0.313	5.09E-04
3594.84414	1.0063	3594.84414	1.01666	3594.84414	1.00606	3594.84414	1.00291	3594.84414	1.00297	3594.84414	1.00582	3594.84414	1.00381	3594.84414	1.00363	3594.84414	1.00715	3594.84414	1.00472	3594.84414	1.00769	3594.84414	1.00875	3594.84414	1.00625	3594.84414	1.00506	3594.84414	1.01407	3594.84414	1.00543	3594.84414	1.00735	3594.84414	1.00808	3594.84414	1.01181	3594.84414	1.00633			0.314	5.09E-04
3593.55843	1.0063	3593.55843	1.01666	3593.55843	1.00606	3593.55843	1.00291	3593.55843	1.00296	3593.55843	1.00582	3593.55843	1.00381	3593.55843	1.00362	3593.55843	1.00715	3593.55843	1.00472	3593.55843	1.00769	3593.55843	1.00875	3593.55843	1.00626	3593.55843	1.00506	3593.55843	1.01408	3593.55843	1.00543	3593.55843	1.00736	3593.55843	1.00808	3593.55843	1.01181	3593.55843	1.00634			0.315	5.09E-04
3592.27272	1.00629	3592.27272	1.01665	3592.27272	1.00607	3592.27272	1.00291	3592.27272	1.00296	3592.27272	1.00581	3592.27272	1.00381	3592.27272	1.00362	3592.27272	1.00714	3592.27272	1.00472	3592.27272	1.00769	3592.27272	1.00874	3592.27272	1.00626	3592.27272	1.00506	3592.27272	1.01408	3592.27272	1.00544	3592.27272	1.00736	3592.27272	1.00809	3592.27272	1.01181	3592.27272	1.00634			0.316	5.09E-04
3590.98701	1.00629	3590.98701	1.01665	3590.98701	1.00606	3590.98701	1.00291	3590.98701	1.00296	3590.98701	1.0058	3590.98701	1.00381	3590.98701	1.00362	3590.98701	1.00714	3590.98701	1.00472	3590.98701	1.00769	3590.98701	1.00874	3590.98701	1.00625	3590.98701	1.00505	3590.98701	1.01408	3590.98701	1.00543	3590.98701	1.00735	3590.98701	1.0081	3590.98701	1.01181	3590.98701	1.00634			0.317	5.09E-04
3589.7013	1.00629	3589.7013	1.01664	3589.7013	1.00606	3589.7013	1.0029	3589.7013	1.00296	3589.7013	1.0058	3589.7013	1.00381	3589.7013	1.00362	3589.7013	1.00714	3589.7013	1.00472	3589.7013	1.00769	3589.7013	1.00874	3589.7013	1.00625	3589.7013	1.00505	3589.7013	1.01408	3589.7013	1.00543	3589.7013	1.00735	3589.7013	1.0081	3589.7013	1.01181	3589.7013	1.00634			0.318	5.09E-04
3588.41559	1.00629	3588.41559	1.01664	3588.41559	1.00605	3588.41559	1.0029	3588.41559	1.00297	3588.41559	1.0058	3588.41559	1.00382	3588.41559	1.00362	3588.41559	1.00715	3588.41559	1.00472	3588.41559	1.00769	3588.41559	1.00875	3588.41559	1.00624	3588.41559	1.00505	3588.41559	1.01408	3588.41559	1.00543	3588.41559	1.00736	3588.41559	1.00811	3588.41559	1.01182	3588.41559	1.00634			0.319	5.09E-04
3587.12988	1.00629	3587.12988	1.01664	3587.12988	1.00606	3587.12988	1.0029	3587.12988	1.00298	3587.12988	1.00581	3587.12988	1.00382	3587.12988	1.00363	3587.12988	1.00715	3587.12988	1.00474	3587.12988	1.0077	3587.12988	1.00875	3587.12988	1.00624	3587.12988	1.00506	3587.12988	1.0141	3587.12988	1.00544	3587.12988	1.00736	3587.12988	1.00813	3587.12988	1.01183	3587.12988	1.00634			0.32	5.09E-04
3585.84417	1.00629	3585.84417	1.01665	3585.84417	1.00606	3585.84417	1.0029	3585.84417	1.00298	3585.84417	1.00582	3585.84417	1.00382	3585.84417	1.00364	3585.84417	1.00716	3585.84417	1.00474	3585.84417	1.0077	3585.84417	1.00876	3585.84417	1.00625	3585.84417	1.00507	3585.84417	1.01411	3585.84417	1.00544	3585.84417	1.00737	3585.84417	1.00813	3585.84417	1.01184	3585.84417	1.00635			0.321	5.09E-04
3584.55846	1.00628	3584.55846	1.01665	3584.55846	1.00606	3584.55846	1.0029	3584.55846	1.00297	3584.55846	1.00582	3584.55846	1.00381	3584.55846	1.00364	3584.55846	1.00716	3584.55846	1.00474	3584.55846	1.0077	3584.55846	1.00876	3584.55846	1.00625	3584.55846	1.00507	3584.55846	1.01411	3584.55846	1.00544	3584.55846	1.00737	3584.55846	1.00813	3584.55846	1.01184	3584.55846	1.00635			0.322	5.09E-04
3583.27275	1.00628	3583.27275	1.01664	3583.27275	1.00605	3583.27275	1.0029	3583.27275	1.00297	3583.27275	1.00582	3583.27275	1.00381	3583.27275	1.00364	3583.27275	1.00716	3583.27275	1.00474	3583.27275	1.0077	3583.27275	1.00876	3583.27275	1.00626	3583.27275	1.00507	3583.27275	1.01411	3583.27275	1.00544	3583.27275	1.00737	3583.27275	1.00813	3583.27275	1.01183	3583.27275	1.00635			0.323	5.09E-04
3581.98704	1.00627	3581.98704	1.01664	3581.98704	1.00605	3581.98704	1.0029	3581.98704	1.00296	3581.98704	1.00582	3581.98704	1.00381	3581.98704	1.00364	3581.98704	1.00715	3581.98704	1.00474	3581.98704	1.00769	3581.98704	1.00875	3581.98704	1.00626	3581.98704	1.00507	3581.98704	1.0141	3581.98704	1.00545	3581.98704	1.00737	3581.98704	1.00813	3581.98704	1.01183	3581.98704	1.00636			0.324	5.09E-04
3580.70133	1.00626	3580.70133	1.01663	3580.70133	1.00605	3580.70133	1.00289	3580.70133	1.00295	3580.70133	1.00582	3580.70133	1.00382	3580.70133	1.00364	3580.70133	1.00715	3580.70133	1.00474	3580.70133	1.0077	3580.70133	1.00875	3580.70133	1.00626	3580.70133	1.00507	3580.70133	1.0141	3580.70133	1.00545	3580.70133	1.00738	3580.70133	1.00813	3580.70133	1.01184	3580.70133	1.00636			0.325	5.10E-04
3579.41563	1.00626	3579.41563	1.01662	3579.41563	1.00605	3579.41563	1.00289	3579.41563	1.00295	3579.41563	1.00583	3579.41563	1.00382	3579.41563	1.00364	3579.41563	1.00715	3579.41563	1.00474	3579.41563	1.0077	3579.41563	1.00876	3579.41563	1.00627	3579.41563	1.00507	3579.41563	1.0141	3579.41563	1.00546	3579.41563	1.00738	3579.41563	1.00814	3579.41563	1.01184	3579.41563	1.00635			0.326	5.10E-04
3578.12992	1.00626	3578.12992	1.01662	3578.12992	1.00605	3578.12992	1.00289	3578.12992	1.00296	3578.12992	1.00582	3578.12992	1.00382	3578.12992	1.00363	3578.12992	1.00715	3578.12992	1.00474	3578.12992	1.0077	3578.12992	1.00876	3578.12992	1.00627	3578.12992	1.00508	3578.12992	1.01411	3578.12992	1.00546	3578.12992	1.00738	3578.12992	1.00814	3578.12992	1.01184	3578.12992	1.00635			0.327	5.10E-04
3576.84421	1.00626	3576.84421	1.01662	3576.84421	1.00604	3576.84421	1.00289	3576.84421	1.00296	3576.84421	1.00581	3576.84421	1.00382	3576.84421	1.00363	3576.84421	1.00714	3576.84421	1.00474	3576.84421	1.0077	3576.84421	1.00876	3576.84421	1.00627	3576.84421	1.00508	3576.84421	1.01411	3576.84421	1.00545	3576.84421	1.00737	3576.84421	1.00815	3576.84421	1.01183	3576.84421	1.00635			0.328	5.10E-04
3575.5585	1.00626	3575.5585	1.01662	3575.5585	1.00604	3575.5585	1.00289	3575.5585	1.00295	3575.5585	1.00581	3575.5585	1.00382	3575.5585	1.00363	3575.5585	1.00714	3575.5585	1.00474	3575.5585	1.00769	3575.5585	1.00876	3575.5585	1.00626	3575.5585	1.00508	3575.5585	1.01412	3575.5585	1.00546	3575.5585	1.00737	3575.5585	1.00816	3575.5585	1.01183	3575.5585	1.00635			0.329	5.10E-04
3574.27279	1.00626	3574.27279	1.01662	3574.27279	1.00604	3574.27279	1.00289	3574.27279	1.00295	3574.27279	1.00581	3574.27279	1.00381	3574.27279	1.00364	3574.27279	1.00714	3574.27279	1.00474	3574.27279	1.00769	3574.27279	1.00875	3574.27279	1.00626	3574.27279	1.00508	3574.27279	1.01412	3574.27279	1.00546	3574.27279	1.00736	3574.27279	1.00817	3574.27279	1.01183	3574.27279	1.00636			0.33	5.10E-04
3572.98708	1.00625	3572.98708	1.01662	3572.98708	1.00604	3572.98708	1.00289	3572.98708	1.00295	3572.98708	1.00582	3572.98708	1.00381	3572.98708	1.00364	3572.98708	1.00715	3572.98708	1.00474	3572.98708	1.00769	3572.98708	1.00876	3572.98708	1.00626	3572.98708	1.00508	3572.98708	1.01411	3572.98708	1.00547	3572.98708	1.00736	3572.98708	1.00817	3572.98708	1.01183	3572.98708	1.00636			0.331	5.10E-04
3571.70137	1.00625	3571.70137	1.01662	3571.70137	1.00603	3571.70137	1.0029	3571.70137	1.00296	3571.70137	1.00582	3571.70137	1.00381	3571.70137	1.00365	3571.70137	1.00715	3571.70137	1.00474	3571.70137	1.00769	3571.70137	1.00877	3571.70137	1.00626	3571.70137	1.00508	3571.70137	1.01411	3571.70137	1.00547	3571.70137	1.00736	3571.70137	1.00817	3571.70137	1.01183	3571.70137	1.00636			0.332	5.10E-04
3570.41566	1.00625	3570.41566	1.01661	3570.41566	1.00603	3570.41566	1.00291	3570.41566	1.00296	3570.41566	1.00582	3570.41566	1.00381	3570.41566	1.00365	3570.41566	1.00715	3570.41566	1.00474	3570.41566	1.0077	3570.41566	1.00878	3570.41566	1.00627	3570.41566	1.00509	3570.41566	1.01411	3570.41566	1.00546	3570.41566	1.00737	3570.41566	1.00817	3570.41566	1.01184	3570.41566	1.00636			0.333	5.10E-04
3569.12995	1.00625	3569.12995	1.0166	3569.12995	1.00603	3569.12995	1.00291	3569.12995	1.00295	3569.12995	1.00581	3569.12995	1.00382	3569.12995	1.00365	3569.12995	1.00714	3569.12995	1.00474	3569.12995	1.0077	3569.12995	1.00878	3569.12995	1.00627	3569.12995	1.00509	3569.12995	1.01411	3569.12995	1.00546	3569.12995	1.00738	3569.12995	1.00817	3569.12995	1.01184	3569.12995	1.00636			0.334	5.10E-04
3567.84424	1.00625	3567.84424	1.01659	3567.84424	1.00602	3567.84424	1.00291	3567.84424	1.00295	3567.84424	1.00581	3567.84424	1.00381	3567.84424	1.00364	3567.84424	1.00713	3567.84424	1.00474	3567.84424	1.00769	3567.84424	1.00877	3567.84424	1.00627	3567.84424	1.00509	3567.84424	1.01412	3567.84424	1.00545	3567.84424	1.00738	3567.84424	1.00817	3567.84424	1.01184	3567.84424	1.00635			0.335	5.10E-04
3566.55853	1.00624	3566.55853	1.01659	3566.55853	1.00602	3566.55853	1.0029	3566.55853	1.00295	3566.55853	1.00581	3566.55853	1.00381	3566.55853	1.00364	3566.55853	1.00714	3566.55853	1.00474	3566.55853	1.00769	3566.55853	1.00877	3566.55853	1.00627	3566.55853	1.00509	3566.55853	1.01413	3566.55853	1.00545	3566.55853	1.00738	3566.55853	1.00818	3566.55853	1.01185	3566.55853	1.00635			0.336	5.10E-04
3565.27282	1.00624	3565.27282	1.01659	3565.27282	1.00603	3565.27282	1.00289	3565.27282	1.00295	3565.27282	1.00581	3565.27282	1.00381	3565.27282	1.00364	3565.27282	1.00714	3565.27282	1.00475	3565.27282	1.00769	3565.27282	1.00877	3565.27282	1.00627	3565.27282	1.00509	3565.27282	1.01414	3565.27282	1.00546	3565.27282	1.00738	3565.27282	1.00819	3565.27282	1.01186	3565.27282	1.00636			0.337	5.10E-04
3563.98711	1.00624	3563.98711	1.01659	3563.98711	1.00603	3563.98711	1.0029	3563.98711	1.00295	3563.98711	1.00582	3563.98711	1.00381	3563.98711	1.00365	3563.98711	1.00715	3563.98711	1.00476	3563.98711	1.00769	3563.98711	1.00878	3563.98711	1.00627	3563.98711	1.00509	3563.98711	1.01415	3563.98711	1.00548	3563.98711	1.00739	3563.98711	1.0082	3563.98711	1.01186	3563.98711	1.00636			0.338	5.10E-04
3562.7014	1.00624	3562.7014	1.01659	3562.7014	1.00604	3562.7014	1.0029	3562.7014	1.00296	3562.7014	1.00582	3562.7014	1.00381	3562.7014	1.00366	3562.7014	1.00715	3562.7014	1.00477	3562.7014	1.0077	3562.7014	1.00878	3562.7014	1.00627	3562.7014	1.00509	3562.7014	1.01415	3562.7014	1.00549	3562.7014	1.0074	3562.7014	1.00821	3562.7014	1.01187	3562.7014	1.00637			0.339	5.10E-04
3561.41569	1.00624	3561.41569	1.01659	3561.41569	1.00604	3561.41569	1.0029	3561.41569	1.00296	3561.41569	1.00582	3561.41569	1.00382	3561.41569	1.00366	3561.41569	1.00715	3561.41569	1.00477	3561.41569	1.00769	3561.41569	1.00879	3561.41569	1.00628	3561.41569	1.0051	3561.41569	1.01415	3561.41569	1.00549	3561.41569	1.0074	3561.41569	1.00821	3561.41569	1.01187	3561.41569	1.00637			0.34	5.10E-04
3560.12998	1.00623	3560.12998	1.01659	3560.12998	1.00603	3560.12998	1.0029	3560.12998	1.00296	3560.12998	1.00582	3560.12998	1.00381	3560.12998	1.00366	3560.12998	1.00714	3560.12998	1.00477	3560.12998	1.00769	3560.12998	1.00879	3560.12998	1.00628	3560.12998	1.0051	3560.12998	1.01415	3560.12998	1.00549	3560.12998	1.0074	3560.12998	1.00822	3560.12998	1.01187	3560.12998	1.00637			0.341	5.10E-04
3558.84427	1.00622	3558.84427	1.01659	3558.84427	1.00602	3558.84427	1.0029	3558.84427	1.00296	3558.84427	1.00582	3558.84427	1.00381	3558.84427	1.00365	3558.84427	1.00714	3558.84427	1.00476	3558.84427	1.00769	3558.84427	1.0088	3558.84427	1.00628	3558.84427	1.00509	3558.84427	1.01414	3558.84427	1.00548	3558.84427	1.0074	3558.84427	1.00822	3558.84427	1.01186	3558.84427	1.00637			0.342	5.10E-04
3557.55856	1.00622	3557.55856	1.01658	3557.55856	1.00602	3557.55856	1.0029	3557.55856	1.00296	3557.55856	1.00582	3557.55856	1.0038	3557.55856	1.00365	3557.55856	1.00714	3557.55856	1.00475	3557.55856	1.0077	3557.55856	1.00879	3557.55856	1.00627	3557.55856	1.00509	3557.55856	1.01414	3557.55856	1.00548	3557.55856	1.00739	3557.55856	1.00822	3557.55856	1.01186	3557.55856	1.00637			0.343	5.10E-04
3556.27285	1.00622	3556.27285	1.01658	3556.27285	1.00601	3556.27285	1.0029	3556.27285	1.00296	3556.27285	1.00582	3556.27285	1.0038	3556.27285	1.00365	3556.27285	1.00714	3556.27285	1.00475	3556.27285	1.0077	3556.27285	1.00879	3556.27285	1.00627	3556.27285	1.00509	3556.27285	1.01414	3556.27285	1.00547	3556.27285	1.00739	3556.27285	1.00823	3556.27285	1.01187	3556.27285	1.00637			0.344	5.10E-04
3554.98714	1.00622	3554.98714	1.01657	3554.98714	1.006	3554.98714	1.0029	3554.98714	1.00295	3554.98714	1.00582	3554.98714	1.0038	3554.98714	1.00365	3554.98714	1.00713	3554.98714	1.00475	3554.98714	1.0077	3554.98714	1.00879	3554.98714	1.00627	3554.98714	1.00509	3554.98714	1.01414	3554.98714	1.00547	3554.98714	1.00738	3554.98714	1.00823	3554.98714	1.01187	3554.98714	1.00637			0.345	5.10E-04
3553.70143	1.00622	3553.70143	1.01656	3553.70143	1.006	3553.70143	1.0029	3553.70143	1.00295	3553.70143	1.00582	3553.70143	1.0038	3553.70143	1.00365	3553.70143	1.00713	3553.70143	1.00476	3553.70143	1.00771	3553.70143	1.00879	3553.70143	1.00627	3553.70143	1.00509	3553.70143	1.01414	3553.70143	1.00548	3553.70143	1.00738	3553.70143	1.00823	3553.70143	1.01186	3553.70143	1.00638			0.346	5.10E-04
3552.41572	1.00622	3552.41572	1.01656	3552.41572	1.00601	3552.41572	1.0029	3552.41572	1.00294	3552.41572	1.00583	3552.41572	1.0038	3552.41572	1.00366	3552.41572	1.00714	3552.41572	1.00477	3552.41572	1.00771	3552.41572	1.0088	3552.41572	1.00628	3552.41572	1.0051	3552.41572	1.01414	3552.41572	1.00548	3552.41572	1.00738	3552.41572	1.00824	3552.41572	1.01186	3552.41572	1.00639			0.347	5.10E-04
3551.13001	1.00622	3551.13001	1.01656	3551.13001	1.00602	3551.13001	1.00291	3551.13001	1.00294	3551.13001	1.00584	3551.13001	1.0038	3551.13001	1.00366	3551.13001	1.00714	3551.13001	1.00478	3551.13001	1.00771	3551.13001	1.0088	3551.13001	1.00629	3551.13001	1.00511	3551.13001	1.01415	3551.13001	1.00549	3551.13001	1.00738	3551.13001	1.00825	3551.13001	1.01187	3551.13001	1.00641			0.348	5.10E-04
3549.8443	1.00622	3549.8443	1.01657	3549.8443	1.00602	3549.8443	1.00291	3549.8443	1.00295	3549.8443	1.00584	3549.8443	1.00381	3549.8443	1.00367	3549.8443	1.00715	3549.8443	1.00477	3549.8443	1.00771	3549.8443	1.0088	3549.8443	1.0063	3549.8443	1.00511	3549.8443	1.01416	3549.8443	1.0055	3549.8443	1.00738	3549.8443	1.00826	3549.8443	1.01187	3549.8443	1.00641			0.349	5.10E-04
3548.55859	1.00622	3548.55859	1.01657	3548.55859	1.00602	3548.55859	1.00292	3548.55859	1.00295	3548.55859	1.00584	3548.55859	1.00381	3548.55859	1.00367	3548.55859	1.00714	3548.55859	1.00477	3548.55859	1.00771	3548.55859	1.0088	3548.55859	1.0063	3548.55859	1.00511	3548.55859	1.01416	3548.55859	1.0055	3548.55859	1.00738	3548.55859	1.00827	3548.55859	1.01187	3548.55859	1.0064			0.35	5.11E-04
3547.27288	1.00621	3547.27288	1.01657	3547.27288	1.00602	3547.27288	1.00292	3547.27288	1.00295	3547.27288	1.00584	3547.27288	1.0038	3547.27288	1.00367	3547.27288	1.00714	3547.27288	1.00477	3547.27288	1.00771	3547.27288	1.0088	3547.27288	1.0063	3547.27288	1.00511	3547.27288	1.01417	3547.27288	1.0055	3547.27288	1.00738	3547.27288	1.00827	3547.27288	1.01187	3547.27288	1.00639			0.351	5.11E-04
3545.98717	1.00621	3545.98717	1.01657	3545.98717	1.00601	3545.98717	1.00291	3545.98717	1.00295	3545.98717	1.00584	3545.98717	1.0038	3545.98717	1.00367	3545.98717	1.00714	3545.98717	1.00477	3545.98717	1.0077	3545.98717	1.0088	3545.98717	1.0063	3545.98717	1.00511	3545.98717	1.01417	3545.98717	1.0055	3545.98717	1.00738	3545.98717	1.00827	3545.98717	1.01187	3545.98717	1.00638			0.352	5.11E-04
3544.70146	1.00621	3544.70146	1.01656	3544.70146	1.00601	3544.70146	1.00291	3544.70146	1.00294	3544.70146	1.00583	3544.70146	1.0038	3544.70146	1.00366	3544.70146	1.00714	3544.70146	1.00477	3544.70146	1.0077	3544.70146	1.0088	3544.70146	1.0063	3544.70146	1.00511	3544.70146	1.01417	3544.70146	1.0055	3544.70146	1.00738	3544.70146	1.00827	3544.70146	1.01187	3544.70146	1.00638			0.353	5.11E-04
3543.41576	1.0062	3543.41576	1.01655	3543.41576	1.00601	3543.41576	1.0029	3543.41576	1.00294	3543.41576	1.00583	3543.41576	1.0038	3543.41576	1.00366	3543.41576	1.00713	3543.41576	1.00477	3543.41576	1.00769	3543.41576	1.0088	3543.41576	1.00628	3543.41576	1.00512	3543.41576	1.01417	3543.41576	1.0055	3543.41576	1.00738	3543.41576	1.00827	3543.41576	1.01186	3543.41576	1.00638			0.354	5.11E-04
3542.13005	1.00619	3542.13005	1.01654	3542.13005	1.006	3542.13005	1.00291	3542.13005	1.00294	3542.13005	1.00582	3542.13005	1.0038	3542.13005	1.00365	3542.13005	1.00713	3542.13005	1.00476	3542.13005	1.00769	3542.13005	1.0088	3542.13005	1.00628	3542.13005	1.00512	3542.13005	1.01417	3542.13005	1.0055	3542.13005	1.00739	3542.13005	1.00828	3542.13005	1.01186	3542.13005	1.00639			0.355	5.11E-04
3540.84434	1.00619	3540.84434	1.01654	3540.84434	1.006	3540.84434	1.00291	3540.84434	1.00294	3540.84434	1.00582	3540.84434	1.0038	3540.84434	1.00365	3540.84434	1.00713	3540.84434	1.00477	3540.84434	1.0077	3540.84434	1.00881	3540.84434	1.00628	3540.84434	1.00513	3540.84434	1.01417	3540.84434	1.0055	3540.84434	1.0074	3540.84434	1.00829	3540.84434	1.01187	3540.84434	1.0064			0.356	5.11E-04
3539.55863	1.00619	3539.55863	1.01654	3539.55863	1.006	3539.55863	1.00292	3539.55863	1.00294	3539.55863	1.00583	3539.55863	1.00381	3539.55863	1.00365	3539.55863	1.00714	3539.55863	1.00478	3539.55863	1.0077	3539.55863	1.00881	3539.55863	1.00629	3539.55863	1.00514	3539.55863	1.01417	3539.55863	1.0055	3539.55863	1.0074	3539.55863	1.0083	3539.55863	1.01188	3539.55863	1.0064			0.357	5.11E-04
3538.27292	1.00619	3538.27292	1.01654	3538.27292	1.006	3538.27292	1.00293	3538.27292	1.00294	3538.27292	1.00583	3538.27292	1.00381	3538.27292	1.00366	3538.27292	1.00714	3538.27292	1.00479	3538.27292	1.0077	3538.27292	1.00882	3538.27292	1.0063	3538.27292	1.00514	3538.27292	1.01418	3538.27292	1.00551	3538.27292	1.0074	3538.27292	1.00831	3538.27292	1.01188	3538.27292	1.00641			0.358	5.11E-04
3536.98721	1.00619	3536.98721	1.01654	3536.98721	1.006	3536.98721	1.00292	3536.98721	1.00295	3536.98721	1.00584	3536.98721	1.00382	3536.98721	1.00368	3536.98721	1.00714	3536.98721	1.00479	3536.98721	1.0077	3536.98721	1.00882	3536.98721	1.00631	3536.98721	1.00515	3536.98721	1.01419	3536.98721	1.00552	3536.98721	1.0074	3536.98721	1.00831	3536.98721	1.01188	3536.98721	1.00641			0.359	5.11E-04
3535.7015	1.00618	3535.7015	1.01654	3535.7015	1.006	3535.7015	1.00291	3535.7015	1.00295	3535.7015	1.00584	3535.7015	1.00381	3535.7015	1.00368	3535.7015	1.00714	3535.7015	1.00479	3535.7015	1.00771	3535.7015	1.00883	3535.7015	1.00631	3535.7015	1.00515	3535.7015	1.01419	3535.7015	1.00552	3535.7015	1.0074	3535.7015	1.00832	3535.7015	1.01189	3535.7015	1.00641			0.36	5.11E-04
3534.41579	1.00618	3534.41579	1.01654	3534.41579	1.006	3534.41579	1.00291	3534.41579	1.00294	3534.41579	1.00583	3534.41579	1.0038	3534.41579	1.00368	3534.41579	1.00714	3534.41579	1.00479	3534.41579	1.00771	3534.41579	1.00882	3534.41579	1.0063	3534.41579	1.00514	3534.41579	1.01418	3534.41579	1.00552	3534.41579	1.0074	3534.41579	1.00832	3534.41579	1.01189	3534.41579	1.00641			0.361	5.11E-04
3533.13008	1.00618	3533.13008	1.01653	3533.13008	1.006	3533.13008	1.0029	3533.13008	1.00294	3533.13008	1.00583	3533.13008	1.00379	3533.13008	1.00367	3533.13008	1.00713	3533.13008	1.00478	3533.13008	1.00771	3533.13008	1.00882	3533.13008	1.00629	3533.13008	1.00514	3533.13008	1.01418	3533.13008	1.00553	3533.13008	1.0074	3533.13008	1.00832	3533.13008	1.01189	3533.13008	1.00641			0.362	5.11E-04
3531.84437	1.00617	3531.84437	1.01653	3531.84437	1.00599	3531.84437	1.00291	3531.84437	1.00294	3531.84437	1.00583	3531.84437	1.00379	3531.84437	1.00367	3531.84437	1.00713	3531.84437	1.00479	3531.84437	1.00771	3531.84437	1.00882	3531.84437	1.00629	3531.84437	1.00514	3531.84437	1.01419	3531.84437	1.00553	3531.84437	1.0074	3531.84437	1.00832	3531.84437	1.01189	3531.84437	1.00641			0.363	5.11E-04
3530.55866	1.00617	3530.55866	1.01653	3530.55866	1.00599	3530.55866	1.00291	3530.55866	1.00294	3530.55866	1.00584	3530.55866	1.00379	3530.55866	1.00367	3530.55866	1.00713	3530.55866	1.00479	3530.55866	1.00771	3530.55866	1.00882	3530.55866	1.00629	3530.55866	1.00514	3530.55866	1.01419	3530.55866	1.00553	3530.55866	1.0074	3530.55866	1.00832	3530.55866	1.01188	3530.55866	1.00641			0.364	5.11E-04
3529.27295	1.00616	3529.27295	1.01653	3529.27295	1.00599	3529.27295	1.00291	3529.27295	1.00293	3529.27295	1.00584	3529.27295	1.00379	3529.27295	1.00367	3529.27295	1.00713	3529.27295	1.00479	3529.27295	1.00771	3529.27295	1.00883	3529.27295	1.00629	3529.27295	1.00515	3529.27295	1.01419	3529.27295	1.00552	3529.27295	1.0074	3529.27295	1.00832	3529.27295	1.01189	3529.27295	1.00641			0.365	5.11E-04
3527.98724	1.00616	3527.98724	1.01652	3527.98724	1.00599	3527.98724	1.00291	3527.98724	1.00293	3527.98724	1.00584	3527.98724	1.00379	3527.98724	1.00368	3527.98724	1.00713	3527.98724	1.00479	3527.98724	1.00771	3527.98724	1.00883	3527.98724	1.0063	3527.98724	1.00515	3527.98724	1.0142	3527.98724	1.00553	3527.98724	1.0074	3527.98724	1.00833	3527.98724	1.01189	3527.98724	1.00641			0.366	5.11E-04
3526.70153	1.00616	3526.70153	1.01651	3526.70153	1.00599	3526.70153	1.00291	3526.70153	1.00294	3526.70153	1.00584	3526.70153	1.00379	3526.70153	1.00367	3526.70153	1.00714	3526.70153	1.00479	3526.70153	1.00771	3526.70153	1.00883	3526.70153	1.00631	3526.70153	1.00515	3526.70153	1.01421	3526.70153	1.00553	3526.70153	1.0074	3526.70153	1.00835	3526.70153	1.01191	3526.70153	1.00641			0.367	5.11E-04
3525.41582	1.00616	3525.41582	1.01651	3525.41582	1.00599	3525.41582	1.00291	3525.41582	1.00294	3525.41582	1.00583	3525.41582	1.0038	3525.41582	1.00367	3525.41582	1.00714	3525.41582	1.00479	3525.41582	1.00771	3525.41582	1.00883	3525.41582	1.00631	3525.41582	1.00515	3525.41582	1.01421	3525.41582	1.00553	3525.41582	1.0074	3525.41582	1.00835	3525.41582	1.01191	3525.41582	1.00641			0.368	5.11E-04
3524.13011	1.00615	3524.13011	1.01651	3524.13011	1.00598	3524.13011	1.00291	3524.13011	1.00294	3524.13011	1.00583	3524.13011	1.0038	3524.13011	1.00368	3524.13011	1.00714	3524.13011	1.00479	3524.13011	1.0077	3524.13011	1.00883	3524.13011	1.0063	3524.13011	1.00515	3524.13011	1.01422	3524.13011	1.00554	3524.13011	1.0074	3524.13011	1.00836	3524.13011	1.01192	3524.13011	1.00641			0.369	5.11E-04
3522.8444	1.00615	3522.8444	1.01651	3522.8444	1.00597	3522.8444	1.00291	3522.8444	1.00294	3522.8444	1.00583	3522.8444	1.0038	3522.8444	1.00368	3522.8444	1.00714	3522.8444	1.00479	3522.8444	1.0077	3522.8444	1.00883	3522.8444	1.00629	3522.8444	1.00515	3522.8444	1.01421	3522.8444	1.00554	3522.8444	1.00741	3522.8444	1.00836	3522.8444	1.01191	3522.8444	1.00642			0.37	5.11E-04
3521.55869	1.00614	3521.55869	1.01651	3521.55869	1.00597	3521.55869	1.00291	3521.55869	1.00294	3521.55869	1.00583	3521.55869	1.00381	3521.55869	1.00368	3521.55869	1.00714	3521.55869	1.00479	3521.55869	1.0077	3521.55869	1.00883	3521.55869	1.00629	3521.55869	1.00514	3521.55869	1.01421	3521.55869	1.00555	3521.55869	1.0074	3521.55869	1.00836	3521.55869	1.01191	3521.55869	1.00643			0.371	5.11E-04
3520.27298	1.00613	3520.27298	1.0165	3520.27298	1.00597	3520.27298	1.00291	3520.27298	1.00294	3520.27298	1.00583	3520.27298	1.0038	3520.27298	1.00368	3520.27298	1.00714	3520.27298	1.00479	3520.27298	1.0077	3520.27298	1.00884	3520.27298	1.0063	3520.27298	1.00515	3520.27298	1.0142	3520.27298	1.00554	3520.27298	1.0074	3520.27298	1.00836	3520.27298	1.0119	3520.27298	1.00643			0.372	5.11E-04
3518.98727	1.00613	3518.98727	1.01649	3518.98727	1.00597	3518.98727	1.00291	3518.98727	1.00294	3518.98727	1.00583	3518.98727	1.0038	3518.98727	1.00367	3518.98727	1.00714	3518.98727	1.00478	3518.98727	1.0077	3518.98727	1.00884	3518.98727	1.0063	3518.98727	1.00515	3518.98727	1.0142	3518.98727	1.00554	3518.98727	1.00739	3518.98727	1.00836	3518.98727	1.0119	3518.98727	1.00643			0.373	5.11E-04
3517.70156	1.00613	3517.70156	1.01649	3517.70156	1.00597	3517.70156	1.00291	3517.70156	1.00293	3517.70156	1.00583	3517.70156	1.00379	3517.70156	1.00368	3517.70156	1.00713	3517.70156	1.00478	3517.70156	1.0077	3517.70156	1.00885	3517.70156	1.0063	3517.70156	1.00516	3517.70156	1.01421	3517.70156	1.00553	3517.70156	1.00739	3517.70156	1.00837	3517.70156	1.0119	3517.70156	1.00642			0.374	5.11E-04
3516.41585	1.00613	3516.41585	1.01649	3516.41585	1.00597	3516.41585	1.00291	3516.41585	1.00294	3516.41585	1.00583	3516.41585	1.00379	3516.41585	1.00368	3516.41585	1.00713	3516.41585	1.00479	3516.41585	1.00771	3516.41585	1.00885	3516.41585	1.00631	3516.41585	1.00516	3516.41585	1.01421	3516.41585	1.00553	3516.41585	1.00739	3516.41585	1.00837	3516.41585	1.0119	3516.41585	1.00642			0.375	5.11E-04
3515.13014	1.00612	3515.13014	1.01649	3515.13014	1.00597	3515.13014	1.00291	3515.13014	1.00294	3515.13014	1.00582	3515.13014	1.00379	3515.13014	1.00369	3515.13014	1.00713	3515.13014	1.00479	3515.13014	1.00772	3515.13014	1.00885	3515.13014	1.00631	3515.13014	1.00516	3515.13014	1.01422	3515.13014	1.00554	3515.13014	1.00739	3515.13014	1.00838	3515.13014	1.0119	3515.13014	1.00642			0.376	5.11E-04
3513.84443	1.00612	3513.84443	1.01649	3513.84443	1.00596	3513.84443	1.00291	3513.84443	1.00294	3513.84443	1.00582	3513.84443	1.00379	3513.84443	1.00369	3513.84443	1.00713	3513.84443	1.0048	3513.84443	1.00773	3513.84443	1.00885	3513.84443	1.00631	3513.84443	1.00516	3513.84443	1.01423	3513.84443	1.00555	3513.84443	1.0074	3513.84443	1.00839	3513.84443	1.0119	3513.84443	1.00642			0.377	5.11E-04
3512.55872	1.00612	3512.55872	1.01648	3512.55872	1.00596	3512.55872	1.00292	3512.55872	1.00295	3512.55872	1.00583	3512.55872	1.0038	3512.55872	1.00369	3512.55872	1.00713	3512.55872	1.0048	3512.55872	1.00773	3512.55872	1.00885	3512.55872	1.00631	3512.55872	1.00516	3512.55872	1.01423	3512.55872	1.00556	3512.55872	1.0074	3512.55872	1.0084	3512.55872	1.01191	3512.55872	1.00642			0.378	5.11E-04
3511.27301	1.00611	3511.27301	1.01648	3511.27301	1.00596	3511.27301	1.00292	3511.27301	1.00295	3511.27301	1.00584	3511.27301	1.0038	3511.27301	1.00369	3511.27301	1.00713	3511.27301	1.00481	3511.27301	1.00772	3511.27301	1.00886	3511.27301	1.00631	3511.27301	1.00516	3511.27301	1.01423	3511.27301	1.00556	3511.27301	1.0074	3511.27301	1.0084	3511.27301	1.01192	3511.27301	1.00643			0.379	5.11E-04
3509.9873	1.00611	3509.9873	1.01648	3509.9873	1.00596	3509.9873	1.00292	3509.9873	1.00295	3509.9873	1.00585	3509.9873	1.00381	3509.9873	1.0037	3509.9873	1.00714	3509.9873	1.00481	3509.9873	1.00772	3509.9873	1.00886	3509.9873	1.00632	3509.9873	1.00517	3509.9873	1.01424	3509.9873	1.00555	3509.9873	1.0074	3509.9873	1.00841	3509.9873	1.01192	3509.9873	1.00643			0.38	5.11E-04
3508.7016	1.0061	3508.7016	1.01649	3508.7016	1.00596	3508.7016	1.00292	3508.7016	1.00295	3508.7016	1.00585	3508.7016	1.00381	3508.7016	1.0037	3508.7016	1.00714	3508.7016	1.00481	3508.7016	1.00771	3508.7016	1.00887	3508.7016	1.00632	3508.7016	1.00518	3508.7016	1.01425	3508.7016	1.00556	3508.7016	1.00741	3508.7016	1.00841	3508.7016	1.01193	3508.7016	1.00643			0.381	5.11E-04
3507.41589	1.00611	3507.41589	1.01649	3507.41589	1.00595	3507.41589	1.00292	3507.41589	1.00295	3507.41589	1.00584	3507.41589	1.00381	3507.41589	1.0037	3507.41589	1.00714	3507.41589	1.00482	3507.41589	1.00772	3507.41589	1.00887	3507.41589	1.00633	3507.41589	1.00518	3507.41589	1.01425	3507.41589	1.00556	3507.41589	1.00742	3507.41589	1.00842	3507.41589	1.01193	3507.41589	1.00644			0.382	5.11E-04
3506.13018	1.00612	3506.13018	1.01648	3506.13018	1.00595	3506.13018	1.00292	3506.13018	1.00295	3506.13018	1.00584	3506.13018	1.0038	3506.13018	1.0037	3506.13018	1.00713	3506.13018	1.00482	3506.13018	1.00772	3506.13018	1.00887	3506.13018	1.00633	3506.13018	1.00518	3506.13018	1.01426	3506.13018	1.00557	3506.13018	1.00742	3506.13018	1.00842	3506.13018	1.01193	3506.13018	1.00645			0.383	5.11E-04
3504.84447	1.00612	3504.84447	1.01648	3504.84447	1.00595	3504.84447	1.00292	3504.84447	1.00295	3504.84447	1.00584	3504.84447	1.00381	3504.84447	1.0037	3504.84447	1.00713	3504.84447	1.00483	3504.84447	1.00772	3504.84447	1.00887	3504.84447	1.00633	3504.84447	1.00519	3504.84447	1.01426	3504.84447	1.00558	3504.84447	1.00742	3504.84447	1.00843	3504.84447	1.01193	3504.84447	1.00645			0.384	5.11E-04
3503.55876	1.00611	3503.55876	1.01647	3503.55876	1.00594	3503.55876	1.00292	3503.55876	1.00294	3503.55876	1.00584	3503.55876	1.0038	3503.55876	1.00369	3503.55876	1.00712	3503.55876	1.00482	3503.55876	1.00771	3503.55876	1.00886	3503.55876	1.00632	3503.55876	1.00519	3503.55876	1.01425	3503.55876	1.00557	3503.55876	1.00742	3503.55876	1.00844	3503.55876	1.01193	3503.55876	1.00645			0.385	5.11E-04
3502.27305	1.00611	3502.27305	1.01647	3502.27305	1.00594	3502.27305	1.00291	3502.27305	1.00294	3502.27305	1.00584	3502.27305	1.0038	3502.27305	1.00369	3502.27305	1.00712	3502.27305	1.00482	3502.27305	1.0077	3502.27305	1.00886	3502.27305	1.00631	3502.27305	1.00519	3502.27305	1.01425	3502.27305	1.00556	3502.27305	1.00741	3502.27305	1.00844	3502.27305	1.01193	3502.27305	1.00645			0.386	5.11E-04
3500.98734	1.0061	3500.98734	1.01646	3500.98734	1.00594	3500.98734	1.00292	3500.98734	1.00293	3500.98734	1.00584	3500.98734	1.00379	3500.98734	1.00369	3500.98734	1.00712	3500.98734	1.00482	3500.98734	1.00771	3500.98734	1.00886	3500.98734	1.00631	3500.98734	1.00519	3500.98734	1.01425	3500.98734	1.00557	3500.98734	1.00741	3500.98734	1.00844	3500.98734	1.01193	3500.98734	1.00645			0.387	5.11E-04
3499.70163	1.00611	3499.70163	1.01647	3499.70163	1.00595	3499.70163	1.00292	3499.70163	1.00293	3499.70163	1.00585	3499.70163	1.00379	3499.70163	1.0037	3499.70163	1.00713	3499.70163	1.00483	3499.70163	1.00772	3499.70163	1.00887	3499.70163	1.00633	3499.70163	1.0052	3499.70163	1.01426	3499.70163	1.00558	3499.70163	1.00741	3499.70163	1.00845	3499.70163	1.01194	3499.70163	1.00645			0.388	5.11E-04
3498.41592	1.00611	3498.41592	1.01647	3498.41592	1.00596	3498.41592	1.00292	3498.41592	1.00294	3498.41592	1.00585	3498.41592	1.0038	3498.41592	1.00371	3498.41592	1.00714	3498.41592	1.00483	3498.41592	1.00773	3498.41592	1.00888	3498.41592	1.00634	3498.41592	1.00522	3498.41592	1.01427	3498.41592	1.00559	3498.41592	1.00742	3498.41592	1.00846	3498.41592	1.01195	3498.41592	1.00646			0.389	5.11E-04
3497.13021	1.0061	3497.13021	1.01648	3497.13021	1.00595	3497.13021	1.00291	3497.13021	1.00294	3497.13021	1.00585	3497.13021	1.0038	3497.13021	1.00371	3497.13021	1.00714	3497.13021	1.00483	3497.13021	1.00773	3497.13021	1.00888	3497.13021	1.00634	3497.13021	1.00522	3497.13021	1.01427	3497.13021	1.0056	3497.13021	1.00742	3497.13021	1.00847	3497.13021	1.01194	3497.13021	1.00646			0.39	5.11E-04
3495.8445	1.00609	3495.8445	1.01647	3495.8445	1.00595	3495.8445	1.00291	3495.8445	1.00294	3495.8445	1.00585	3495.8445	1.0038	3495.8445	1.00371	3495.8445	1.00713	3495.8445	1.00483	3495.8445	1.00773	3495.8445	1.00888	3495.8445	1.00634	3495.8445	1.00521	3495.8445	1.01427	3495.8445	1.00559	3495.8445	1.00742	3495.8445	1.00848	3495.8445	1.01194	3495.8445	1.00646			0.391	5.11E-04
3494.55879	1.00609	3494.55879	1.01647	3494.55879	1.00595	3494.55879	1.00292	3494.55879	1.00294	3494.55879	1.00584	3494.55879	1.0038	3494.55879	1.00371	3494.55879	1.00713	3494.55879	1.00484	3494.55879	1.00773	3494.55879	1.00888	3494.55879	1.00634	3494.55879	1.00521	3494.55879	1.01427	3494.55879	1.0056	3494.55879	1.00742	3494.55879	1.00848	3494.55879	1.01195	3494.55879	1.00646			0.392	5.11E-04
3493.27308	1.0061	3493.27308	1.01647	3493.27308	1.00595	3493.27308	1.00293	3493.27308	1.00295	3493.27308	1.00585	3493.27308	1.00381	3493.27308	1.00372	3493.27308	1.00713	3493.27308	1.00484	3493.27308	1.00773	3493.27308	1.00889	3493.27308	1.00635	3493.27308	1.0052	3493.27308	1.01428	3493.27308	1.0056	3493.27308	1.00743	3493.27308	1.00849	3493.27308	1.01196	3493.27308	1.00646			0.393	5.12E-04
3491.98737	1.0061	3491.98737	1.01648	3491.98737	1.00595	3491.98737	1.00293	3491.98737	1.00295	3491.98737	1.00584	3491.98737	1.00381	3491.98737	1.00373	3491.98737	1.00714	3491.98737	1.00484	3491.98737	1.00773	3491.98737	1.00889	3491.98737	1.00635	3491.98737	1.0052	3491.98737	1.01429	3491.98737	1.0056	3491.98737	1.00743	3491.98737	1.00849	3491.98737	1.01196	3491.98737	1.00646			0.394	5.12E-04
3490.70166	1.00609	3490.70166	1.01647	3490.70166	1.00595	3490.70166	1.00294	3490.70166	1.00295	3490.70166	1.00584	3490.70166	1.00381	3490.70166	1.00373	3490.70166	1.00714	3490.70166	1.00484	3490.70166	1.00772	3490.70166	1.00889	3490.70166	1.00635	3490.70166	1.0052	3490.70166	1.0143	3490.70166	1.0056	3490.70166	1.00743	3490.70166	1.0085	3490.70166	1.01197	3490.70166	1.00646			0.395	5.12E-04
3489.41595	1.00609	3489.41595	1.01647	3489.41595	1.00594	3489.41595	1.00294	3489.41595	1.00295	3489.41595	1.00584	3489.41595	1.00381	3489.41595	1.00373	3489.41595	1.00715	3489.41595	1.00484	3489.41595	1.00773	3489.41595	1.0089	3489.41595	1.00635	3489.41595	1.00521	3489.41595	1.0143	3489.41595	1.00561	3489.41595	1.00743	3489.41595	1.0085	3489.41595	1.01197	3489.41595	1.00646			0.396	5.12E-04
3488.13024	1.00609	3488.13024	1.01647	3488.13024	1.00595	3488.13024	1.00294	3488.13024	1.00295	3488.13024	1.00585	3488.13024	1.00382	3488.13024	1.00373	3488.13024	1.00714	3488.13024	1.00485	3488.13024	1.00774	3488.13024	1.00891	3488.13024	1.00635	3488.13024	1.00522	3488.13024	1.0143	3488.13024	1.00561	3488.13024	1.00744	3488.13024	1.00851	3488.13024	1.01198	3488.13024	1.00647			0.397	5.12E-04
3486.84453	1.00609	3486.84453	1.01647	3486.84453	1.00595	3486.84453	1.00294	3486.84453	1.00294	3486.84453	1.00585	3486.84453	1.00382	3486.84453	1.00373	3486.84453	1.00714	3486.84453	1.00486	3486.84453	1.00774	3486.84453	1.00891	3486.84453	1.00636	3486.84453	1.00524	3486.84453	1.0143	3486.84453	1.00561	3486.84453	1.00745	3486.84453	1.00852	3486.84453	1.01199	3486.84453	1.00648			0.398	5.12E-04
3485.55882	1.00609	3485.55882	1.01647	3485.55882	1.00595	3485.55882	1.00294	3485.55882	1.00294	3485.55882	1.00585	3485.55882	1.00381	3485.55882	1.00373	3485.55882	1.00714	3485.55882	1.00486	3485.55882	1.00774	3485.55882	1.00891	3485.55882	1.00636	3485.55882	1.00524	3485.55882	1.01431	3485.55882	1.00562	3485.55882	1.00745	3485.55882	1.00852	3485.55882	1.01199	3485.55882	1.00648			0.399	5.12E-04
3484.27311	1.00609	3484.27311	1.01646	3484.27311	1.00595	3484.27311	1.00294	3484.27311	1.00294	3484.27311	1.00585	3484.27311	1.00381	3484.27311	1.00373	3484.27311	1.00715	3484.27311	1.00487	3484.27311	1.00773	3484.27311	1.00891	3484.27311	1.00636	3484.27311	1.00524	3484.27311	1.01431	3484.27311	1.00562	3484.27311	1.00745	3484.27311	1.00853	3484.27311	1.01199	3484.27311	1.00648			0.4	5.12E-04
3482.9874	1.00609	3482.9874	1.01647	3482.9874	1.00595	3482.9874	1.00294	3482.9874	1.00295	3482.9874	1.00584	3482.9874	1.00381	3482.9874	1.00373	3482.9874	1.00716	3482.9874	1.00487	3482.9874	1.00772	3482.9874	1.00891	3482.9874	1.00636	3482.9874	1.00523	3482.9874	1.01432	3482.9874	1.00562	3482.9874	1.00744	3482.9874	1.00853	3482.9874	1.01199	3482.9874	1.00648			0.401	5.12E-04
3481.70169	1.00609	3481.70169	1.01648	3481.70169	1.00595	3481.70169	1.00295	3481.70169	1.00295	3481.70169	1.00584	3481.70169	1.00381	3481.70169	1.00374	3481.70169	1.00716	3481.70169	1.00488	3481.70169	1.00773	3481.70169	1.00892	3481.70169	1.00637	3481.70169	1.00523	3481.70169	1.01433	3481.70169	1.00562	3481.70169	1.00744	3481.70169	1.00853	3481.70169	1.01199	3481.70169	1.00649			0.402	5.12E-04
3480.41598	1.0061	3480.41598	1.01648	3480.41598	1.00595	3480.41598	1.00295	3480.41598	1.00295	3480.41598	1.00585	3480.41598	1.00382	3480.41598	1.00374	3480.41598	1.00717	3480.41598	1.00488	3480.41598	1.00774	3480.41598	1.00893	3480.41598	1.00638	3480.41598	1.00524	3480.41598	1.01433	3480.41598	1.00563	3480.41598	1.00745	3480.41598	1.00853	3480.41598	1.012	3480.41598	1.0065			0.403	5.12E-04
3479.13027	1.0061	3479.13027	1.01648	3479.13027	1.00595	3479.13027	1.00295	3479.13027	1.00295	3479.13027	1.00586	3479.13027	1.00383	3479.13027	1.00374	3479.13027	1.00717	3479.13027	1.00488	3479.13027	1.00775	3479.13027	1.00893	3479.13027	1.00638	3479.13027	1.00524	3479.13027	1.01434	3479.13027	1.00564	3479.13027	1.00746	3479.13027	1.00853	3479.13027	1.012	3479.13027	1.0065			0.404	5.12E-04
3477.84456	1.0061	3477.84456	1.01648	3477.84456	1.00595	3477.84456	1.00295	3477.84456	1.00295	3477.84456	1.00586	3477.84456	1.00383	3477.84456	1.00374	3477.84456	1.00716	3477.84456	1.00487	3477.84456	1.00775	3477.84456	1.00893	3477.84456	1.00638	3477.84456	1.00524	3477.84456	1.01434	3477.84456	1.00565	3477.84456	1.00746	3477.84456	1.00854	3477.84456	1.012	3477.84456	1.0065			0.405	5.12E-04
3476.55885	1.0061	3476.55885	1.01647	3476.55885	1.00594	3476.55885	1.00294	3476.55885	1.00295	3476.55885	1.00586	3476.55885	1.00382	3476.55885	1.00374	3476.55885	1.00715	3476.55885	1.00487	3476.55885	1.00775	3476.55885	1.00893	3476.55885	1.00638	3476.55885	1.00524	3476.55885	1.01434	3476.55885	1.00565	3476.55885	1.00746	3476.55885	1.00854	3476.55885	1.012	3476.55885	1.0065			0.406	5.12E-04
3475.27314	1.0061	3475.27314	1.01646	3475.27314	1.00594	3475.27314	1.00294	3475.27314	1.00295	3475.27314	1.00587	3475.27314	1.00382	3475.27314	1.00374	3475.27314	1.00715	3475.27314	1.00487	3475.27314	1.00775	3475.27314	1.00893	3475.27314	1.00638	3475.27314	1.00524	3475.27314	1.01433	3475.27314	1.00565	3475.27314	1.00746	3475.27314	1.00855	3475.27314	1.012	3475.27314	1.0065			0.407	5.12E-04
3473.98743	1.00609	3473.98743	1.01645	3473.98743	1.00594	3473.98743	1.00295	3473.98743	1.00296	3473.98743	1.00588	3473.98743	1.00382	3473.98743	1.00375	3473.98743	1.00716	3473.98743	1.00487	3473.98743	1.00775	3473.98743	1.00893	3473.98743	1.00638	3473.98743	1.00525	3473.98743	1.01434	3473.98743	1.00564	3473.98743	1.00746	3473.98743	1.00856	3473.98743	1.01201	3473.98743	1.0065			0.408	5.12E-04
3472.70173	1.00609	3472.70173	1.01645	3472.70173	1.00594	3472.70173	1.00295	3472.70173	1.00296	3472.70173	1.00588	3472.70173	1.00382	3472.70173	1.00375	3472.70173	1.00716	3472.70173	1.00488	3472.70173	1.00775	3472.70173	1.00893	3472.70173	1.00638	3472.70173	1.00525	3472.70173	1.01434	3472.70173	1.00564	3472.70173	1.00746	3472.70173	1.00857	3472.70173	1.01201	3472.70173	1.0065			0.409	5.12E-04
3471.41602	1.00608	3471.41602	1.01645	3471.41602	1.00595	3471.41602	1.00295	3471.41602	1.00296	3471.41602	1.00587	3471.41602	1.00382	3471.41602	1.00375	3471.41602	1.00717	3471.41602	1.00488	3471.41602	1.00774	3471.41602	1.00893	3471.41602	1.00639	3471.41602	1.00525	3471.41602	1.01434	3471.41602	1.00564	3471.41602	1.00746	3471.41602	1.00858	3471.41602	1.01202	3471.41602	1.00651			0.41	5.12E-04
3470.13031	1.00608	3470.13031	1.01645	3470.13031	1.00594	3470.13031	1.00294	3470.13031	1.00296	3470.13031	1.00587	3470.13031	1.00382	3470.13031	1.00374	3470.13031	1.00717	3470.13031	1.00487	3470.13031	1.00774	3470.13031	1.00893	3470.13031	1.0064	3470.13031	1.00525	3470.13031	1.01434	3470.13031	1.00564	3470.13031	1.00746	3470.13031	1.00858	3470.13031	1.01202	3470.13031	1.00651			0.411	5.12E-04
3468.8446	1.00607	3468.8446	1.01645	3468.8446	1.00594	3468.8446	1.00294	3468.8446	1.00295	3468.8446	1.00587	3468.8446	1.00382	3468.8446	1.00374	3468.8446	1.00717	3468.8446	1.00487	3468.8446	1.00773	3468.8446	1.00893	3468.8446	1.0064	3468.8446	1.00525	3468.8446	1.01434	3468.8446	1.00565	3468.8446	1.00747	3468.8446	1.00859	3468.8446	1.01203	3468.8446	1.00652			0.412	5.12E-04
3467.55889	1.00606	3467.55889	1.01645	3467.55889	1.00593	3467.55889	1.00295	3467.55889	1.00294	3467.55889	1.00587	3467.55889	1.00382	3467.55889	1.00373	3467.55889	1.00716	3467.55889	1.00487	3467.55889	1.00773	3467.55889	1.00894	3467.55889	1.00639	3467.55889	1.00526	3467.55889	1.01434	3467.55889	1.00565	3467.55889	1.00747	3467.55889	1.00859	3467.55889	1.01202	3467.55889	1.00651			0.413	5.12E-04
3466.27318	1.00606	3466.27318	1.01645	3466.27318	1.00593	3466.27318	1.00295	3466.27318	1.00294	3466.27318	1.00587	3466.27318	1.00382	3466.27318	1.00373	3466.27318	1.00715	3466.27318	1.00486	3466.27318	1.00774	3466.27318	1.00894	3466.27318	1.0064	3466.27318	1.00526	3466.27318	1.01434	3466.27318	1.00564	3466.27318	1.00747	3466.27318	1.00859	3466.27318	1.01202	3466.27318	1.00651			0.414	5.12E-04
3464.98747	1.00606	3464.98747	1.01644	3464.98747	1.00592	3464.98747	1.00295	3464.98747	1.00294	3464.98747	1.00587	3464.98747	1.00381	3464.98747	1.00373	3464.98747	1.00714	3464.98747	1.00486	3464.98747	1.00774	3464.98747	1.00895	3464.98747	1.0064	3464.98747	1.00526	3464.98747	1.01434	3464.98747	1.00563	3464.98747	1.00747	3464.98747	1.00859	3464.98747	1.01202	3464.98747	1.00651			0.415	5.12E-04
3463.70176	1.00606	3463.70176	1.01644	3463.70176	1.00592	3463.70176	1.00295	3463.70176	1.00295	3463.70176	1.00586	3463.70176	1.00381	3463.70176	1.00373	3463.70176	1.00714	3463.70176	1.00486	3463.70176	1.00774	3463.70176	1.00894	3463.70176	1.0064	3463.70176	1.00525	3463.70176	1.01435	3463.70176	1.00562	3463.70176	1.00746	3463.70176	1.00859	3463.70176	1.01202	3463.70176	1.0065			0.416	5.12E-04
3462.41605	1.00606	3462.41605	1.01643	3462.41605	1.00592	3462.41605	1.00295	3462.41605	1.00295	3462.41605	1.00586	3462.41605	1.00381	3462.41605	1.00373	3462.41605	1.00714	3462.41605	1.00486	3462.41605	1.00774	3462.41605	1.00894	3462.41605	1.0064	3462.41605	1.00525	3462.41605	1.01435	3462.41605	1.00562	3462.41605	1.00746	3462.41605	1.0086	3462.41605	1.01202	3462.41605	1.00651			0.417	5.12E-04
3461.13034	1.00605	3461.13034	1.01644	3461.13034	1.00593	3461.13034	1.00295	3461.13034	1.00295	3461.13034	1.00587	3461.13034	1.00381	3461.13034	1.00374	3461.13034	1.00715	3461.13034	1.00487	3461.13034	1.00775	3461.13034	1.00894	3461.13034	1.0064	3461.13034	1.00525	3461.13034	1.01436	3461.13034	1.00563	3461.13034	1.00747	3461.13034	1.0086	3461.13034	1.01203	3461.13034	1.00652			0.418	5.12E-04
3459.84463	1.00605	3459.84463	1.01644	3459.84463	1.00593	3459.84463	1.00295	3459.84463	1.00295	3459.84463	1.00587	3459.84463	1.00382	3459.84463	1.00374	3459.84463	1.00715	3459.84463	1.00488	3459.84463	1.00776	3459.84463	1.00894	3459.84463	1.0064	3459.84463	1.00526	3459.84463	1.01436	3459.84463	1.00565	3459.84463	1.00747	3459.84463	1.00861	3459.84463	1.01203	3459.84463	1.00653			0.419	5.12E-04
3458.55892	1.00604	3458.55892	1.01645	3458.55892	1.00593	3458.55892	1.00294	3458.55892	1.00295	3458.55892	1.00587	3458.55892	1.00382	3458.55892	1.00374	3458.55892	1.00715	3458.55892	1.00487	3458.55892	1.00776	3458.55892	1.00894	3458.55892	1.0064	3458.55892	1.00526	3458.55892	1.01436	3458.55892	1.00565	3458.55892	1.00747	3458.55892	1.00862	3458.55892	1.01203	3458.55892	1.00653			0.42	5.12E-04
3457.27321	1.00605	3457.27321	1.01645	3457.27321	1.00592	3457.27321	1.00295	3457.27321	1.00295	3457.27321	1.00587	3457.27321	1.00382	3457.27321	1.00374	3457.27321	1.00716	3457.27321	1.00488	3457.27321	1.00776	3457.27321	1.00894	3457.27321	1.0064	3457.27321	1.00527	3457.27321	1.01437	3457.27321	1.00566	3457.27321	1.00747	3457.27321	1.00863	3457.27321	1.01204	3457.27321	1.00653			0.421	5.12E-04
3455.9875	1.00605	3455.9875	1.01645	3455.9875	1.00593	3455.9875	1.00296	3455.9875	1.00295	3455.9875	1.00588	3455.9875	1.00383	3455.9875	1.00375	3455.9875	1.00717	3455.9875	1.00488	3455.9875	1.00776	3455.9875	1.00896	3455.9875	1.00641	3455.9875	1.00528	3455.9875	1.01438	3455.9875	1.00566	3455.9875	1.00748	3455.9875	1.00864	3455.9875	1.01204	3455.9875	1.00653			0.422	5.12E-04
3454.70179	1.00606	3454.70179	1.01644	3454.70179	1.00593	3454.70179	1.00296	3454.70179	1.00296	3454.70179	1.00589	3454.70179	1.00383	3454.70179	1.00375	3454.70179	1.00717	3454.70179	1.00489	3454.70179	1.00776	3454.70179	1.00896	3454.70179	1.00641	3454.70179	1.00529	3454.70179	1.01439	3454.70179	1.00567	3454.70179	1.00748	3454.70179	1.00864	3454.70179	1.01205	3454.70179	1.00654			0.423	5.12E-04
3453.41608	1.00605	3453.41608	1.01643	3453.41608	1.00593	3453.41608	1.00296	3453.41608	1.00296	3453.41608	1.00588	3453.41608	1.00382	3453.41608	1.00376	3453.41608	1.00717	3453.41608	1.00489	3453.41608	1.00776	3453.41608	1.00896	3453.41608	1.00641	3453.41608	1.00529	3453.41608	1.01439	3453.41608	1.00567	3453.41608	1.00748	3453.41608	1.00864	3453.41608	1.01205	3453.41608	1.00654			0.424	5.12E-04
3452.13037	1.00605	3452.13037	1.01642	3452.13037	1.00593	3452.13037	1.00295	3452.13037	1.00296	3452.13037	1.00587	3452.13037	1.00382	3452.13037	1.00375	3452.13037	1.00717	3452.13037	1.00489	3452.13037	1.00776	3452.13037	1.00896	3452.13037	1.00641	3452.13037	1.00529	3452.13037	1.01438	3452.13037	1.00567	3452.13037	1.00748	3452.13037	1.00865	3452.13037	1.01204	3452.13037	1.00653			0.425	5.12E-04
3450.84466	1.00604	3450.84466	1.01642	3450.84466	1.00593	3450.84466	1.00295	3450.84466	1.00296	3450.84466	1.00587	3450.84466	1.00381	3450.84466	1.00375	3450.84466	1.00716	3450.84466	1.00489	3450.84466	1.00776	3450.84466	1.00896	3450.84466	1.00641	3450.84466	1.00528	3450.84466	1.01438	3450.84466	1.00567	3450.84466	1.00748	3450.84466	1.00865	3450.84466	1.01204	3450.84466	1.00653			0.426	5.12E-04
3449.55895	1.00604	3449.55895	1.01643	3449.55895	1.00594	3449.55895	1.00295	3449.55895	1.00296	3449.55895	1.00588	3449.55895	1.00382	3449.55895	1.00375	3449.55895	1.00717	3449.55895	1.00489	3449.55895	1.00776	3449.55895	1.00896	3449.55895	1.00642	3449.55895	1.00528	3449.55895	1.01439	3449.55895	1.00568	3449.55895	1.00748	3449.55895	1.00866	3449.55895	1.01204	3449.55895	1.00653			0.427	5.12E-04
3448.27324	1.00605	3448.27324	1.01644	3448.27324	1.00594	3448.27324	1.00295	3448.27324	1.00296	3448.27324	1.00589	3448.27324	1.00382	3448.27324	1.00376	3448.27324	1.00718	3448.27324	1.0049	3448.27324	1.00777	3448.27324	1.00897	3448.27324	1.00643	3448.27324	1.00529	3448.27324	1.01441	3448.27324	1.00568	3448.27324	1.00749	3448.27324	1.00867	3448.27324	1.01206	3448.27324	1.00655			0.428	5.12E-04
3446.98753	1.00606	3446.98753	1.01644	3446.98753	1.00595	3446.98753	1.00296	3446.98753	1.00297	3446.98753	1.00589	3446.98753	1.00383	3446.98753	1.00377	3446.98753	1.00718	3446.98753	1.00491	3446.98753	1.00778	3446.98753	1.00898	3446.98753	1.00643	3446.98753	1.00529	3446.98753	1.01442	3446.98753	1.00568	3446.98753	1.0075	3446.98753	1.00867	3446.98753	1.01207	3446.98753	1.00656			0.429	5.12E-04
3445.70182	1.00606	3445.70182	1.01644	3445.70182	1.00594	3445.70182	1.00297	3445.70182	1.00297	3445.70182	1.00589	3445.70182	1.00384	3445.70182	1.00377	3445.70182	1.00718	3445.70182	1.00492	3445.70182	1.00778	3445.70182	1.00898	3445.70182	1.00643	3445.70182	1.0053	3445.70182	1.01442	3445.70182	1.00569	3445.70182	1.0075	3445.70182	1.00867	3445.70182	1.01208	3445.70182	1.00656			0.43	5.12E-04
3444.41611	1.00605	3444.41611	1.01644	3444.41611	1.00593	3444.41611	1.00297	3444.41611	1.00296	3444.41611	1.00589	3444.41611	1.00384	3444.41611	1.00376	3444.41611	1.00718	3444.41611	1.00491	3444.41611	1.00777	3444.41611	1.00898	3444.41611	1.00643	3444.41611	1.0053	3444.41611	1.01441	3444.41611	1.00569	3444.41611	1.0075	3444.41611	1.00868	3444.41611	1.01208	3444.41611	1.00655			0.431	5.12E-04
3443.1304	1.00605	3443.1304	1.01644	3443.1304	1.00592	3443.1304	1.00297	3443.1304	1.00295	3443.1304	1.00589	3443.1304	1.00384	3443.1304	1.00377	3443.1304	1.00718	3443.1304	1.00491	3443.1304	1.00777	3443.1304	1.00898	3443.1304	1.00643	3443.1304	1.00529	3443.1304	1.01441	3443.1304	1.00569	3443.1304	1.0075	3443.1304	1.00868	3443.1304	1.01207	3443.1304	1.00655			0.432	5.12E-04
3441.84469	1.00605	3441.84469	1.01644	3441.84469	1.00593	3441.84469	1.00297	3441.84469	1.00295	3441.84469	1.00589	3441.84469	1.00384	3441.84469	1.00378	3441.84469	1.00719	3441.84469	1.00491	3441.84469	1.00777	3441.84469	1.00899	3441.84469	1.00643	3441.84469	1.0053	3441.84469	1.01442	3441.84469	1.00569	3441.84469	1.0075	3441.84469	1.00869	3441.84469	1.01208	3441.84469	1.00656			0.433	5.12E-04
3440.55898	1.00605	3440.55898	1.01644	3440.55898	1.00593	3440.55898	1.00298	3440.55898	1.00296	3440.55898	1.0059	3440.55898	1.00384	3440.55898	1.00379	3440.55898	1.00719	3440.55898	1.00492	3440.55898	1.00779	3440.55898	1.00899	3440.55898	1.00644	3440.55898	1.0053	3440.55898	1.01442	3440.55898	1.0057	3440.55898	1.0075	3440.55898	1.0087	3440.55898	1.01208	3440.55898	1.00656			0.434	5.12E-04
3439.27327	1.00605	3439.27327	1.01644	3439.27327	1.00594	3439.27327	1.00298	3439.27327	1.00297	3439.27327	1.00591	3439.27327	1.00383	3439.27327	1.00379	3439.27327	1.00718	3439.27327	1.00493	3439.27327	1.00779	3439.27327	1.00899	3439.27327	1.00645	3439.27327	1.00531	3439.27327	1.01442	3439.27327	1.00571	3439.27327	1.00751	3439.27327	1.00871	3439.27327	1.01208	3439.27327	1.00656			0.435	5.12E-04
3437.98757	1.00604	3437.98757	1.01645	3437.98757	1.00594	3437.98757	1.00297	3437.98757	1.00297	3437.98757	1.0059	3437.98757	1.00383	3437.98757	1.00379	3437.98757	1.00718	3437.98757	1.00493	3437.98757	1.00779	3437.98757	1.00899	3437.98757	1.00644	3437.98757	1.00531	3437.98757	1.01442	3437.98757	1.00571	3437.98757	1.00751	3437.98757	1.00871	3437.98757	1.01208	3437.98757	1.00655			0.436	5.12E-04
3436.70186	1.00604	3436.70186	1.01645	3436.70186	1.00593	3436.70186	1.00297	3436.70186	1.00297	3436.70186	1.0059	3436.70186	1.00383	3436.70186	1.00378	3436.70186	1.00718	3436.70186	1.00493	3436.70186	1.00778	3436.70186	1.009	3436.70186	1.00645	3436.70186	1.00531	3436.70186	1.01443	3436.70186	1.00571	3436.70186	1.00751	3436.70186	1.00872	3436.70186	1.01208	3436.70186	1.00655			0.437	5.12E-04
3435.41615	1.00605	3435.41615	1.01645	3435.41615	1.00593	3435.41615	1.00298	3435.41615	1.00297	3435.41615	1.0059	3435.41615	1.00384	3435.41615	1.00378	3435.41615	1.00718	3435.41615	1.00493	3435.41615	1.00779	3435.41615	1.00901	3435.41615	1.00645	3435.41615	1.00531	3435.41615	1.01444	3435.41615	1.00572	3435.41615	1.00752	3435.41615	1.00872	3435.41615	1.01208	3435.41615	1.00656			0.438	5.12E-04
3434.13044	1.00605	3434.13044	1.01645	3434.13044	1.00593	3434.13044	1.00299	3434.13044	1.00298	3434.13044	1.00591	3434.13044	1.00384	3434.13044	1.00379	3434.13044	1.00719	3434.13044	1.00493	3434.13044	1.00779	3434.13044	1.00901	3434.13044	1.00646	3434.13044	1.00532	3434.13044	1.01445	3434.13044	1.00572	3434.13044	1.00752	3434.13044	1.00873	3434.13044	1.01209	3434.13044	1.00657			0.439	5.12E-04
3432.84473	1.00604	3432.84473	1.01644	3432.84473	1.00592	3432.84473	1.00299	3432.84473	1.00298	3432.84473	1.00591	3432.84473	1.00383	3432.84473	1.00379	3432.84473	1.0072	3432.84473	1.00493	3432.84473	1.00779	3432.84473	1.00901	3432.84473	1.00646	3432.84473	1.00532	3432.84473	1.01446	3432.84473	1.00572	3432.84473	1.00753	3432.84473	1.00873	3432.84473	1.0121	3432.84473	1.00657			0.44	5.12E-04
3431.55902	1.00602	3431.55902	1.01643	3431.55902	1.00591	3431.55902	1.00298	3431.55902	1.00297	3431.55902	1.0059	3431.55902	1.00383	3431.55902	1.00379	3431.55902	1.00719	3431.55902	1.00493	3431.55902	1.00779	3431.55902	1.00901	3431.55902	1.00646	3431.55902	1.00531	3431.55902	1.01446	3431.55902	1.00571	3431.55902	1.00752	3431.55902	1.00873	3431.55902	1.0121	3431.55902	1.00657			0.441	5.12E-04
3430.27331	1.00602	3430.27331	1.01643	3430.27331	1.00591	3430.27331	1.00297	3430.27331	1.00297	3430.27331	1.00589	3430.27331	1.00383	3430.27331	1.00378	3430.27331	1.00718	3430.27331	1.00493	3430.27331	1.00778	3430.27331	1.00901	3430.27331	1.00646	3430.27331	1.00532	3430.27331	1.01445	3430.27331	1.00571	3430.27331	1.00752	3430.27331	1.00872	3430.27331	1.01209	3430.27331	1.00656			0.442	5.12E-04
3428.9876	1.00602	3428.9876	1.01642	3428.9876	1.00592	3428.9876	1.00296	3428.9876	1.00297	3428.9876	1.00589	3428.9876	1.00383	3428.9876	1.00378	3428.9876	1.00718	3428.9876	1.00493	3428.9876	1.00778	3428.9876	1.00901	3428.9876	1.00646	3428.9876	1.00532	3428.9876	1.01445	3428.9876	1.0057	3428.9876	1.00752	3428.9876	1.00873	3428.9876	1.01208	3428.9876	1.00656			0.443	5.12E-04
3427.70189	1.00603	3427.70189	1.01641	3427.70189	1.00592	3427.70189	1.00296	3427.70189	1.00297	3427.70189	1.00588	3427.70189	1.00383	3427.70189	1.00378	3427.70189	1.00717	3427.70189	1.00493	3427.70189	1.00778	3427.70189	1.00901	3427.70189	1.00646	3427.70189	1.00533	3427.70189	1.01444	3427.70189	1.0057	3427.70189	1.00751	3427.70189	1.00874	3427.70189	1.01208	3427.70189	1.00656			0.444	5.12E-04
3426.41618	1.00603	3426.41618	1.0164	3426.41618	1.00592	3426.41618	1.00297	3426.41618	1.00297	3426.41618	1.00589	3426.41618	1.00383	3426.41618	1.00378	3426.41618	1.00716	3426.41618	1.00493	3426.41618	1.00778	3426.41618	1.00901	3426.41618	1.00646	3426.41618	1.00533	3426.41618	1.01444	3426.41618	1.00571	3426.41618	1.00751	3426.41618	1.00874	3426.41618	1.01208	3426.41618	1.00657			0.445	5.12E-04
3425.13047	1.00603	3425.13047	1.0164	3425.13047	1.00592	3425.13047	1.00298	3425.13047	1.00297	3425.13047	1.00589	3425.13047	1.00383	3425.13047	1.00378	3425.13047	1.00717	3425.13047	1.00493	3425.13047	1.00778	3425.13047	1.00902	3425.13047	1.00646	3425.13047	1.00534	3425.13047	1.01445	3425.13047	1.00572	3425.13047	1.00751	3425.13047	1.00875	3425.13047	1.01209	3425.13047	1.00657			0.446	5.12E-04
3423.84476	1.00602	3423.84476	1.0164	3423.84476	1.00591	3423.84476	1.00298	3423.84476	1.00297	3423.84476	1.00591	3423.84476	1.00384	3423.84476	1.00379	3423.84476	1.00717	3423.84476	1.00492	3423.84476	1.00778	3423.84476	1.00902	3423.84476	1.00647	3423.84476	1.00535	3423.84476	1.01445	3423.84476	1.00573	3423.84476	1.00752	3423.84476	1.00876	3423.84476	1.0121	3423.84476	1.00658			0.447	5.12E-04
3422.55905	1.00601	3422.55905	1.0164	3422.55905	1.00591	3422.55905	1.00298	3422.55905	1.00296	3422.55905	1.00592	3422.55905	1.00385	3422.55905	1.00381	3422.55905	1.00717	3422.55905	1.00491	3422.55905	1.00778	3422.55905	1.00901	3422.55905	1.00646	3422.55905	1.00535	3422.55905	1.01446	3422.55905	1.00572	3422.55905	1.00754	3422.55905	1.00877	3422.55905	1.01212	3422.55905	1.0066			0.448	5.12E-04
3421.27334	1.006	3421.27334	1.0164	3421.27334	1.0059	3421.27334	1.00298	3421.27334	1.00295	3421.27334	1.00593	3421.27334	1.00386	3421.27334	1.00381	3421.27334	1.00716	3421.27334	1.0049	3421.27334	1.00779	3421.27334	1.00901	3421.27334	1.00646	3421.27334	1.00535	3421.27334	1.01446	3421.27334	1.00571	3421.27334	1.00755	3421.27334	1.00878	3421.27334	1.01212	3421.27334	1.00661			0.449	5.12E-04
3419.98763	1.006	3419.98763	1.0164	3419.98763	1.00591	3419.98763	1.00299	3419.98763	1.00295	3419.98763	1.00593	3419.98763	1.00386	3419.98763	1.00381	3419.98763	1.00716	3419.98763	1.00491	3419.98763	1.0078	3419.98763	1.00901	3419.98763	1.00647	3419.98763	1.00534	3419.98763	1.01446	3419.98763	1.00572	3419.98763	1.00755	3419.98763	1.00878	3419.98763	1.01212	3419.98763	1.00661			0.45	5.12E-04
3418.70192	1.00601	3418.70192	1.0164	3418.70192	1.00593	3418.70192	1.00299	3418.70192	1.00296	3418.70192	1.00593	3418.70192	1.00386	3418.70192	1.0038	3418.70192	1.00717	3418.70192	1.00494	3418.70192	1.00781	3418.70192	1.00902	3418.70192	1.00648	3418.70192	1.00535	3418.70192	1.01446	3418.70192	1.00573	3418.70192	1.00755	3418.70192	1.00878	3418.70192	1.01212	3418.70192	1.0066			0.451	5.12E-04
3417.41621	1.00602	3417.41621	1.0164	3417.41621	1.00594	3417.41621	1.00299	3417.41621	1.00298	3417.41621	1.00593	3417.41621	1.00385	3417.41621	1.00379	3417.41621	1.00719	3417.41621	1.00496	3417.41621	1.00781	3417.41621	1.00903	3417.41621	1.00648	3417.41621	1.00535	3417.41621	1.01446	3417.41621	1.00575	3417.41621	1.00755	3417.41621	1.00878	3417.41621	1.01212	3417.41621	1.0066			0.452	5.12E-04
3416.1305	1.00602	3416.1305	1.0164	3416.1305	1.00594	3416.1305	1.00298	3416.1305	1.00299	3416.1305	1.00593	3416.1305	1.00385	3416.1305	1.00379	3416.1305	1.0072	3416.1305	1.00496	3416.1305	1.00781	3416.1305	1.00903	3416.1305	1.00648	3416.1305	1.00535	3416.1305	1.01447	3416.1305	1.00576	3416.1305	1.00754	3416.1305	1.00879	3416.1305	1.01212	3416.1305	1.00659			0.453	5.12E-04
3414.84479	1.00603	3414.84479	1.01641	3414.84479	1.00594	3414.84479	1.00298	3414.84479	1.00299	3414.84479	1.00593	3414.84479	1.00385	3414.84479	1.0038	3414.84479	1.0072	3414.84479	1.00497	3414.84479	1.00781	3414.84479	1.00904	3414.84479	1.00648	3414.84479	1.00536	3414.84479	1.01448	3414.84479	1.00577	3414.84479	1.00754	3414.84479	1.00879	3414.84479	1.01212	3414.84479	1.0066			0.454	5.12E-04
3413.55908	1.00603	3413.55908	1.01641	3413.55908	1.00593	3413.55908	1.00298	3413.55908	1.003	3413.55908	1.00593	3413.55908	1.00385	3413.55908	1.0038	3413.55908	1.0072	3413.55908	1.00497	3413.55908	1.00781	3413.55908	1.00904	3413.55908	1.00648	3413.55908	1.00537	3413.55908	1.01449	3413.55908	1.00578	3413.55908	1.00754	3413.55908	1.0088	3413.55908	1.01213	3413.55908	1.0066			0.455	5.12E-04
3412.27337	1.00602	3412.27337	1.0164	3412.27337	1.00593	3412.27337	1.00298	3412.27337	1.00299	3412.27337	1.00593	3412.27337	1.00385	3412.27337	1.0038	3412.27337	1.0072	3412.27337	1.00497	3412.27337	1.00781	3412.27337	1.00904	3412.27337	1.00649	3412.27337	1.00537	3412.27337	1.01449	3412.27337	1.00577	3412.27337	1.00755	3412.27337	1.0088	3412.27337	1.01213	3412.27337	1.0066			0.456	5.12E-04
3410.98766	1.00601	3410.98766	1.0164	3410.98766	1.00593	3410.98766	1.00299	3410.98766	1.00298	3410.98766	1.00592	3410.98766	1.00385	3410.98766	1.00381	3410.98766	1.00719	3410.98766	1.00497	3410.98766	1.00781	3410.98766	1.00903	3410.98766	1.0065	3410.98766	1.00537	3410.98766	1.01449	3410.98766	1.00577	3410.98766	1.00755	3410.98766	1.0088	3410.98766	1.01213	3410.98766	1.00661			0.457	5.12E-04
3409.70195	1.00601	3409.70195	1.0164	3409.70195	1.00593	3409.70195	1.003	3409.70195	1.00299	3409.70195	1.00592	3409.70195	1.00386	3409.70195	1.00381	3409.70195	1.0072	3409.70195	1.00497	3409.70195	1.00781	3409.70195	1.00904	3409.70195	1.0065	3409.70195	1.00537	3409.70195	1.01448	3409.70195	1.00576	3409.70195	1.00755	3409.70195	1.0088	3409.70195	1.01213	3409.70195	1.00661			0.458	5.12E-04
3408.41624	1.00601	3408.41624	1.0164	3408.41624	1.00594	3408.41624	1.00301	3408.41624	1.003	3408.41624	1.00592	3408.41624	1.00386	3408.41624	1.00382	3408.41624	1.00721	3408.41624	1.00498	3408.41624	1.00782	3408.41624	1.00905	3408.41624	1.0065	3408.41624	1.00538	3408.41624	1.01449	3408.41624	1.00577	3408.41624	1.00756	3408.41624	1.00882	3408.41624	1.01214	3408.41624	1.00662			0.459	5.12E-04
3407.13053	1.00602	3407.13053	1.01641	3407.13053	1.00594	3407.13053	1.00301	3407.13053	1.00302	3407.13053	1.00593	3407.13053	1.00387	3407.13053	1.00383	3407.13053	1.00722	3407.13053	1.00498	3407.13053	1.00783	3407.13053	1.00906	3407.13053	1.00651	3407.13053	1.00539	3407.13053	1.0145	3407.13053	1.00578	3407.13053	1.00757	3407.13053	1.00883	3407.13053	1.01215	3407.13053	1.00663			0.46	5.12E-04
3405.84482	1.00602	3405.84482	1.01641	3405.84482	1.00594	3405.84482	1.00301	3405.84482	1.00302	3405.84482	1.00593	3405.84482	1.00387	3405.84482	1.00382	3405.84482	1.00722	3405.84482	1.00498	3405.84482	1.00783	3405.84482	1.00907	3405.84482	1.00651	3405.84482	1.00539	3405.84482	1.01451	3405.84482	1.00578	3405.84482	1.00758	3405.84482	1.00883	3405.84482	1.01216	3405.84482	1.00663			0.461	5.12E-04
3404.55911	1.00602	3404.55911	1.01641	3404.55911	1.00594	3404.55911	1.00299	3404.55911	1.003	3404.55911	1.00592	3404.55911	1.00387	3404.55911	1.00382	3404.55911	1.00721	3404.55911	1.00497	3404.55911	1.00782	3404.55911	1.00906	3404.55911	1.00651	3404.55911	1.00538	3404.55911	1.0145	3404.55911	1.00577	3404.55911	1.00758	3404.55911	1.00883	3404.55911	1.01215	3404.55911	1.00662			0.462	5.12E-04
3403.2734	1.00601	3403.2734	1.0164	3403.2734	1.00593	3403.2734	1.00298	3403.2734	1.00299	3403.2734	1.00591	3403.2734	1.00386	3403.2734	1.00381	3403.2734	1.0072	3403.2734	1.00497	3403.2734	1.00782	3403.2734	1.00906	3403.2734	1.00651	3403.2734	1.00538	3403.2734	1.0145	3403.2734	1.00577	3403.2734	1.00757	3403.2734	1.00882	3403.2734	1.01214	3403.2734	1.00661			0.463	5.12E-04
3401.9877	1.006	3401.9877	1.01639	3401.9877	1.00592	3401.9877	1.00298	3401.9877	1.00298	3401.9877	1.00591	3401.9877	1.00386	3401.9877	1.0038	3401.9877	1.0072	3401.9877	1.00497	3401.9877	1.00781	3401.9877	1.00905	3401.9877	1.00651	3401.9877	1.00537	3401.9877	1.01449	3401.9877	1.00577	3401.9877	1.00756	3401.9877	1.00882	3401.9877	1.01213	3401.9877	1.00661			0.464	5.12E-04
3400.70199	1.00599	3400.70199	1.01639	3400.70199	1.00592	3400.70199	1.00299	3400.70199	1.00298	3400.70199	1.00592	3400.70199	1.00385	3400.70199	1.0038	3400.70199	1.0072	3400.70199	1.00497	3400.70199	1.00781	3400.70199	1.00905	3400.70199	1.00651	3400.70199	1.00538	3400.70199	1.0145	3400.70199	1.00577	3400.70199	1.00756	3400.70199	1.00883	3400.70199	1.01214	3400.70199	1.00662			0.465	5.12E-04
3399.41628	1.00599	3399.41628	1.01639	3399.41628	1.00592	3399.41628	1.003	3399.41628	1.00298	3399.41628	1.00593	3399.41628	1.00386	3399.41628	1.00381	3399.41628	1.00721	3399.41628	1.00497	3399.41628	1.00781	3399.41628	1.00906	3399.41628	1.00651	3399.41628	1.00538	3399.41628	1.0145	3399.41628	1.00578	3399.41628	1.00756	3399.41628	1.00883	3399.41628	1.01215	3399.41628	1.00664			0.466	5.12E-04
3398.13057	1.00599	3398.13057	1.01639	3398.13057	1.00592	3398.13057	1.003	3398.13057	1.00299	3398.13057	1.00593	3398.13057	1.00386	3398.13057	1.00381	3398.13057	1.00721	3398.13057	1.00498	3398.13057	1.00782	3398.13057	1.00907	3398.13057	1.00651	3398.13057	1.00539	3398.13057	1.0145	3398.13057	1.00578	3398.13057	1.00756	3398.13057	1.00883	3398.13057	1.01216	3398.13057	1.00664			0.467	5.12E-04
3396.84486	1.006	3396.84486	1.01639	3396.84486	1.00592	3396.84486	1.003	3396.84486	1.00299	3396.84486	1.00594	3396.84486	1.00386	3396.84486	1.00382	3396.84486	1.00721	3396.84486	1.00499	3396.84486	1.00783	3396.84486	1.00907	3396.84486	1.00651	3396.84486	1.0054	3396.84486	1.01451	3396.84486	1.00578	3396.84486	1.00756	3396.84486	1.00883	3396.84486	1.01216	3396.84486	1.00665			0.468	5.12E-04
3395.55915	1.006	3395.55915	1.01639	3395.55915	1.00592	3395.55915	1.003	3395.55915	1.00299	3395.55915	1.00594	3395.55915	1.00386	3395.55915	1.00382	3395.55915	1.00721	3395.55915	1.00499	3395.55915	1.00783	3395.55915	1.00906	3395.55915	1.00651	3395.55915	1.0054	3395.55915	1.01451	3395.55915	1.00579	3395.55915	1.00756	3395.55915	1.00884	3395.55915	1.01216	3395.55915	1.00665			0.469	5.12E-04
3394.27344	1.006	3394.27344	1.01638	3394.27344	1.00592	3394.27344	1.003	3394.27344	1.00299	3394.27344	1.00593	3394.27344	1.00386	3394.27344	1.00382	3394.27344	1.00721	3394.27344	1.00498	3394.27344	1.00783	3394.27344	1.00906	3394.27344	1.00651	3394.27344	1.0054	3394.27344	1.01451	3394.27344	1.00579	3394.27344	1.00756	3394.27344	1.00884	3394.27344	1.01216	3394.27344	1.00665			0.47	5.12E-04
3392.98773	1.006	3392.98773	1.01638	3392.98773	1.00591	3392.98773	1.003	3392.98773	1.003	3392.98773	1.00593	3392.98773	1.00385	3392.98773	1.00381	3392.98773	1.00721	3392.98773	1.00497	3392.98773	1.00783	3392.98773	1.00907	3392.98773	1.00652	3392.98773	1.00539	3392.98773	1.01451	3392.98773	1.00579	3392.98773	1.00756	3392.98773	1.00885	3392.98773	1.01216	3392.98773	1.00665			0.471	5.12E-04
3391.70202	1.006	3391.70202	1.01638	3391.70202	1.00592	3391.70202	1.00301	3391.70202	1.003	3391.70202	1.00594	3391.70202	1.00385	3391.70202	1.00381	3391.70202	1.00722	3391.70202	1.00498	3391.70202	1.00783	3391.70202	1.00908	3391.70202	1.00652	3391.70202	1.00539	3391.70202	1.01451	3391.70202	1.0058	3391.70202	1.00756	3391.70202	1.00885	3391.70202	1.01217	3391.70202	1.00665			0.472	5.12E-04
3390.41631	1.006	3390.41631	1.01638	3390.41631	1.00592	3390.41631	1.00301	3390.41631	1.003	3390.41631	1.00593	3390.41631	1.00385	3390.41631	1.00381	3390.41631	1.00722	3390.41631	1.00498	3390.41631	1.00783	3390.41631	1.00908	3390.41631	1.00653	3390.41631	1.00539	3390.41631	1.01451	3390.41631	1.0058	3390.41631	1.00756	3390.41631	1.00886	3390.41631	1.01218	3390.41631	1.00665			0.473	5.12E-04
3389.1306	1.00599	3389.1306	1.01638	3389.1306	1.00592	3389.1306	1.003	3389.1306	1.00299	3389.1306	1.00592	3389.1306	1.00385	3389.1306	1.0038	3389.1306	1.00721	3389.1306	1.00497	3389.1306	1.00783	3389.1306	1.00907	3389.1306	1.00652	3389.1306	1.00539	3389.1306	1.01451	3389.1306	1.00579	3389.1306	1.00756	3389.1306	1.00886	3389.1306	1.01218	3389.1306	1.00665			0.474	5.12E-04
3387.84489	1.00598	3387.84489	1.01637	3387.84489	1.00592	3387.84489	1.00299	3387.84489	1.00298	3387.84489	1.00591	3387.84489	1.00385	3387.84489	1.00379	3387.84489	1.0072	3387.84489	1.00497	3387.84489	1.00782	3387.84489	1.00906	3387.84489	1.00652	3387.84489	1.00538	3387.84489	1.01451	3387.84489	1.00578	3387.84489	1.00756	3387.84489	1.00886	3387.84489	1.01217	3387.84489	1.00665			0.475	5.12E-04
3386.55918	1.00598	3386.55918	1.01636	3386.55918	1.00591	3386.55918	1.00299	3386.55918	1.00297	3386.55918	1.00591	3386.55918	1.00384	3386.55918	1.0038	3386.55918	1.0072	3386.55918	1.00497	3386.55918	1.00782	3386.55918	1.00906	3386.55918	1.00652	3386.55918	1.00539	3386.55918	1.01451	3386.55918	1.00579	3386.55918	1.00756	3386.55918	1.00886	3386.55918	1.01217	3386.55918	1.00664			0.476	5.12E-04
3385.27347	1.00599	3385.27347	1.01637	3385.27347	1.00592	3385.27347	1.003	3385.27347	1.00298	3385.27347	1.00591	3385.27347	1.00385	3385.27347	1.00381	3385.27347	1.0072	3385.27347	1.00497	3385.27347	1.00782	3385.27347	1.00907	3385.27347	1.00653	3385.27347	1.0054	3385.27347	1.01452	3385.27347	1.0058	3385.27347	1.00758	3385.27347	1.00886	3385.27347	1.01217	3385.27347	1.00665			0.477	5.12E-04
3383.98776	1.00599	3383.98776	1.01638	3383.98776	1.00593	3383.98776	1.00301	3383.98776	1.003	3383.98776	1.00593	3383.98776	1.00386	3383.98776	1.00382	3383.98776	1.00721	3383.98776	1.00498	3383.98776	1.00783	3383.98776	1.00908	3383.98776	1.00654	3383.98776	1.00541	3383.98776	1.01452	3383.98776	1.00581	3383.98776	1.00758	3383.98776	1.00887	3383.98776	1.01217	3383.98776	1.00666			0.478	5.12E-04
3382.70205	1.00599	3382.70205	1.01638	3382.70205	1.00593	3382.70205	1.00302	3382.70205	1.003	3382.70205	1.00594	3382.70205	1.00387	3382.70205	1.00383	3382.70205	1.00722	3382.70205	1.00499	3382.70205	1.00783	3382.70205	1.00909	3382.70205	1.00655	3382.70205	1.00542	3382.70205	1.01453	3382.70205	1.00582	3382.70205	1.00759	3382.70205	1.00888	3382.70205	1.01218	3382.70205	1.00667			0.479	5.12E-04
3381.41634	1.00599	3381.41634	1.01638	3381.41634	1.00593	3381.41634	1.00302	3381.41634	1.003	3381.41634	1.00594	3381.41634	1.00387	3381.41634	1.00383	3381.41634	1.00722	3381.41634	1.00499	3381.41634	1.00783	3381.41634	1.00909	3381.41634	1.00655	3381.41634	1.00542	3381.41634	1.01454	3381.41634	1.00582	3381.41634	1.0076	3381.41634	1.00888	3381.41634	1.01218	3381.41634	1.00667			0.48	5.12E-04
3380.13063	1.00599	3380.13063	1.01638	3380.13063	1.00592	3380.13063	1.00301	3380.13063	1.003	3380.13063	1.00594	3380.13063	1.00387	3380.13063	1.00382	3380.13063	1.00722	3380.13063	1.00499	3380.13063	1.00783	3380.13063	1.00908	3380.13063	1.00655	3380.13063	1.00543	3380.13063	1.01453	3380.13063	1.00581	3380.13063	1.0076	3380.13063	1.00888	3380.13063	1.01218	3380.13063	1.00666			0.481	5.12E-04
3378.84492	1.00599	3378.84492	1.01637	3378.84492	1.00591	3378.84492	1.00301	3378.84492	1.00299	3378.84492	1.00594	3378.84492	1.00387	3378.84492	1.00382	3378.84492	1.00722	3378.84492	1.00499	3378.84492	1.00783	3378.84492	1.00908	3378.84492	1.00655	3378.84492	1.00543	3378.84492	1.01454	3378.84492	1.00581	3378.84492	1.0076	3378.84492	1.00888	3378.84492	1.01218	3378.84492	1.00665			0.482	5.12E-04
3377.55921	1.00599	3377.55921	1.01637	3377.55921	1.00591	3377.55921	1.00301	3377.55921	1.003	3377.55921	1.00594	3377.55921	1.00387	3377.55921	1.00382	3377.55921	1.00722	3377.55921	1.005	3377.55921	1.00783	3377.55921	1.00909	3377.55921	1.00656	3377.55921	1.00543	3377.55921	1.01455	3377.55921	1.00581	3377.55921	1.0076	3377.55921	1.00888	3377.55921	1.01219	3377.55921	1.00666			0.483	5.12E-04
3376.2735	1.00599	3376.2735	1.01637	3376.2735	1.00591	3376.2735	1.00302	3376.2735	1.003	3376.2735	1.00595	3376.2735	1.00387	3376.2735	1.00383	3376.2735	1.00723	3376.2735	1.005	3376.2735	1.00783	3376.2735	1.0091	3376.2735	1.00656	3376.2735	1.00543	3376.2735	1.01456	3376.2735	1.00582	3376.2735	1.0076	3376.2735	1.0089	3376.2735	1.0122	3376.2735	1.00667			0.484	5.12E-04
3374.98779	1.00599	3374.98779	1.01637	3374.98779	1.00592	3374.98779	1.00302	3374.98779	1.00301	3374.98779	1.00595	3374.98779	1.00387	3374.98779	1.00383	3374.98779	1.00723	3374.98779	1.005	3374.98779	1.00784	3374.98779	1.0091	3374.98779	1.00657	3374.98779	1.00544	3374.98779	1.01457	3374.98779	1.00583	3374.98779	1.00761	3374.98779	1.00891	3374.98779	1.0122	3374.98779	1.00668			0.485	5.12E-04
3373.70208	1.00599	3373.70208	1.01637	3373.70208	1.00593	3373.70208	1.00302	3373.70208	1.00301	3373.70208	1.00595	3373.70208	1.00387	3373.70208	1.00383	3373.70208	1.00723	3373.70208	1.005	3373.70208	1.00784	3373.70208	1.00911	3373.70208	1.00657	3373.70208	1.00544	3373.70208	1.01457	3373.70208	1.00583	3373.70208	1.00761	3373.70208	1.00892	3373.70208	1.01221	3373.70208	1.00668			0.486	5.12E-04
3372.41637	1.00598	3372.41637	1.01637	3372.41637	1.00593	3372.41637	1.00302	3372.41637	1.00301	3372.41637	1.00595	3372.41637	1.00387	3372.41637	1.00383	3372.41637	1.00723	3372.41637	1.00501	3372.41637	1.00785	3372.41637	1.00911	3372.41637	1.00656	3372.41637	1.00545	3372.41637	1.01457	3372.41637	1.00583	3372.41637	1.00761	3372.41637	1.00892	3372.41637	1.01221	3372.41637	1.00669			0.487	5.12E-04
3371.13066	1.00598	3371.13066	1.01637	3371.13066	1.00593	3371.13066	1.00302	3371.13066	1.00301	3371.13066	1.00595	3371.13066	1.00387	3371.13066	1.00384	3371.13066	1.00723	3371.13066	1.005	3371.13066	1.00786	3371.13066	1.00911	3371.13066	1.00656	3371.13066	1.00546	3371.13066	1.01456	3371.13066	1.00583	3371.13066	1.00761	3371.13066	1.00892	3371.13066	1.01222	3371.13066	1.00668			0.488	5.12E-04
3369.84495	1.00598	3369.84495	1.01636	3369.84495	1.00592	3369.84495	1.00301	3369.84495	1.00301	3369.84495	1.00594	3369.84495	1.00386	3369.84495	1.00383	3369.84495	1.00722	3369.84495	1.005	3369.84495	1.00786	3369.84495	1.00911	3369.84495	1.00656	3369.84495	1.00546	3369.84495	1.01455	3369.84495	1.00583	3369.84495	1.0076	3369.84495	1.00892	3369.84495	1.01222	3369.84495	1.00668			0.489	5.12E-04
3368.55924	1.00598	3368.55924	1.01636	3368.55924	1.00592	3368.55924	1.00301	3368.55924	1.00302	3368.55924	1.00594	3368.55924	1.00386	3368.55924	1.00383	3368.55924	1.00722	3368.55924	1.005	3368.55924	1.00786	3368.55924	1.00911	3368.55924	1.00656	3368.55924	1.00546	3368.55924	1.01455	3368.55924	1.00583	3368.55924	1.00761	3368.55924	1.00892	3368.55924	1.01222	3368.55924	1.00668			0.49	5.12E-04
3367.27354	1.00598	3367.27354	1.01637	3367.27354	1.00593	3367.27354	1.00302	3367.27354	1.00302	3367.27354	1.00594	3367.27354	1.00387	3367.27354	1.00383	3367.27354	1.00723	3367.27354	1.005	3367.27354	1.00786	3367.27354	1.00911	3367.27354	1.00657	3367.27354	1.00546	3367.27354	1.01456	3367.27354	1.00584	3367.27354	1.00762	3367.27354	1.00892	3367.27354	1.01223	3367.27354	1.00668			0.491	5.12E-04
3365.98783	1.00598	3365.98783	1.01637	3365.98783	1.00593	3365.98783	1.00303	3365.98783	1.00302	3365.98783	1.00596	3365.98783	1.00387	3365.98783	1.00383	3365.98783	1.00723	3365.98783	1.00501	3365.98783	1.00786	3365.98783	1.00912	3365.98783	1.00657	3365.98783	1.00546	3365.98783	1.01457	3365.98783	1.00584	3365.98783	1.00763	3365.98783	1.00892	3365.98783	1.01223	3365.98783	1.00669			0.492	5.12E-04
3364.70212	1.00597	3364.70212	1.01636	3364.70212	1.00594	3364.70212	1.00304	3364.70212	1.00302	3364.70212	1.00596	3364.70212	1.00388	3364.70212	1.00384	3364.70212	1.00723	3364.70212	1.00502	3364.70212	1.00786	3364.70212	1.00912	3364.70212	1.00656	3364.70212	1.00546	3364.70212	1.01458	3364.70212	1.00584	3364.70212	1.00763	3364.70212	1.00892	3364.70212	1.01222	3364.70212	1.0067			0.493	5.12E-04
3363.41641	1.00597	3363.41641	1.01636	3363.41641	1.00594	3363.41641	1.00304	3363.41641	1.00302	3363.41641	1.00597	3363.41641	1.00388	3363.41641	1.00384	3363.41641	1.00723	3363.41641	1.00502	3363.41641	1.00786	3363.41641	1.00913	3363.41641	1.00656	3363.41641	1.00546	3363.41641	1.01458	3363.41641	1.00585	3363.41641	1.00763	3363.41641	1.00893	3363.41641	1.01223	3363.41641	1.00671			0.494	5.12E-04
3362.1307	1.00596	3362.1307	1.01636	3362.1307	1.00593	3362.1307	1.00304	3362.1307	1.00302	3362.1307	1.00596	3362.1307	1.00389	3362.1307	1.00384	3362.1307	1.00723	3362.1307	1.00502	3362.1307	1.00787	3362.1307	1.00913	3362.1307	1.00657	3362.1307	1.00547	3362.1307	1.01458	3362.1307	1.00585	3362.1307	1.00763	3362.1307	1.00894	3362.1307	1.01223	3362.1307	1.00671			0.495	5.12E-04
3360.84499	1.00596	3360.84499	1.01636	3360.84499	1.00593	3360.84499	1.00304	3360.84499	1.00302	3360.84499	1.00596	3360.84499	1.00389	3360.84499	1.00384	3360.84499	1.00724	3360.84499	1.00502	3360.84499	1.00787	3360.84499	1.00913	3360.84499	1.00658	3360.84499	1.00547	3360.84499	1.01457	3360.84499	1.00585	3360.84499	1.00763	3360.84499	1.00895	3360.84499	1.01224	3360.84499	1.00671			0.496	5.12E-04
3359.55928	1.00596	3359.55928	1.01635	3359.55928	1.00592	3359.55928	1.00304	3359.55928	1.00302	3359.55928	1.00597	3359.55928	1.00389	3359.55928	1.00384	3359.55928	1.00725	3359.55928	1.00502	3359.55928	1.00787	3359.55928	1.00913	3359.55928	1.00658	3359.55928	1.00547	3359.55928	1.01457	3359.55928	1.00585	3359.55928	1.00763	3359.55928	1.00896	3359.55928	1.01224	3359.55928	1.00672			0.497	5.12E-04
3358.27357	1.00597	3358.27357	1.01635	3358.27357	1.00593	3358.27357	1.00304	3358.27357	1.00302	3358.27357	1.00597	3358.27357	1.00389	3358.27357	1.00385	3358.27357	1.00725	3358.27357	1.00502	3358.27357	1.00787	3358.27357	1.00913	3358.27357	1.00659	3358.27357	1.00548	3358.27357	1.01457	3358.27357	1.00585	3358.27357	1.00763	3358.27357	1.00896	3358.27357	1.01224	3358.27357	1.00672			0.498	5.12E-04
3356.98786	1.00597	3356.98786	1.01635	3356.98786	1.00593	3356.98786	1.00304	3356.98786	1.00302	3356.98786	1.00597	3356.98786	1.00388	3356.98786	1.00384	3356.98786	1.00724	3356.98786	1.00502	3356.98786	1.00787	3356.98786	1.00914	3356.98786	1.00659	3356.98786	1.00548	3356.98786	1.01458	3356.98786	1.00586	3356.98786	1.00763	3356.98786	1.00897	3356.98786	1.01224	3356.98786	1.00672			0.499	5.12E-04
3355.70215	1.00598	3355.70215	1.01635	3355.70215	1.00592	3355.70215	1.00304	3355.70215	1.00302	3355.70215	1.00597	3355.70215	1.00389	3355.70215	1.00384	3355.70215	1.00724	3355.70215	1.00502	3355.70215	1.00787	3355.70215	1.00914	3355.70215	1.00659	3355.70215	1.00548	3355.70215	1.01458	3355.70215	1.00586	3355.70215	1.00764	3355.70215	1.00897	3355.70215	1.01225	3355.70215	1.00672			0.5	5.12E-04
3354.41644	1.00598	3354.41644	1.01635	3354.41644	1.00592	3354.41644	1.00304	3354.41644	1.00303	3354.41644	1.00597	3354.41644	1.0039	3354.41644	1.00384	3354.41644	1.00724	3354.41644	1.00504	3354.41644	1.00787	3354.41644	1.00915	3354.41644	1.00659	3354.41644	1.00549	3354.41644	1.01459	3354.41644	1.00586	3354.41644	1.00764	3354.41644	1.00897	3354.41644	1.01225	3354.41644	1.00672			0.501	5.12E-04
3353.13073	1.00598	3353.13073	1.01635	3353.13073	1.00593	3353.13073	1.00305	3353.13073	1.00304	3353.13073	1.00597	3353.13073	1.0039	3353.13073	1.00385	3353.13073	1.00725	3353.13073	1.00504	3353.13073	1.00788	3353.13073	1.00915	3353.13073	1.00659	3353.13073	1.00551	3353.13073	1.01459	3353.13073	1.00587	3353.13073	1.00765	3353.13073	1.00898	3353.13073	1.01226	3353.13073	1.00673			0.502	5.12E-04
3351.84502	1.00598	3351.84502	1.01635	3351.84502	1.00593	3351.84502	1.00306	3351.84502	1.00304	3351.84502	1.00597	3351.84502	1.0039	3351.84502	1.00385	3351.84502	1.00725	3351.84502	1.00504	3351.84502	1.00789	3351.84502	1.00915	3351.84502	1.0066	3351.84502	1.00551	3351.84502	1.01459	3351.84502	1.00587	3351.84502	1.00766	3351.84502	1.00898	3351.84502	1.01226	3351.84502	1.00673			0.503	5.12E-04
3350.55931	1.00597	3350.55931	1.01635	3350.55931	1.00592	3350.55931	1.00305	3350.55931	1.00304	3350.55931	1.00596	3350.55931	1.00389	3350.55931	1.00385	3350.55931	1.00725	3350.55931	1.00503	3350.55931	1.00789	3350.55931	1.00915	3350.55931	1.0066	3350.55931	1.0055	3350.55931	1.01459	3350.55931	1.00587	3350.55931	1.00766	3350.55931	1.00899	3350.55931	1.01226	3350.55931	1.00673			0.504	5.12E-04
3349.2736	1.00597	3349.2736	1.01636	3349.2736	1.00592	3349.2736	1.00305	3349.2736	1.00305	3349.2736	1.00596	3349.2736	1.00389	3349.2736	1.00385	3349.2736	1.00726	3349.2736	1.00503	3349.2736	1.00789	3349.2736	1.00916	3349.2736	1.0066	3349.2736	1.0055	3349.2736	1.01459	3349.2736	1.00587	3349.2736	1.00765	3349.2736	1.00899	3349.2736	1.01226	3349.2736	1.00673			0.505	5.12E-04
3347.98789	1.00598	3347.98789	1.01636	3347.98789	1.00593	3347.98789	1.00305	3347.98789	1.00305	3347.98789	1.00597	3347.98789	1.00388	3347.98789	1.00386	3347.98789	1.00726	3347.98789	1.00504	3347.98789	1.00789	3347.98789	1.00917	3347.98789	1.0066	3347.98789	1.00551	3347.98789	1.0146	3347.98789	1.00588	3347.98789	1.00766	3347.98789	1.00899	3347.98789	1.01227	3347.98789	1.00674			0.506	5.12E-04
3346.70218	1.00598	3346.70218	1.01636	3346.70218	1.00594	3346.70218	1.00306	3346.70218	1.00305	3346.70218	1.00598	3346.70218	1.00389	3346.70218	1.00386	3346.70218	1.00726	3346.70218	1.00505	3346.70218	1.0079	3346.70218	1.00918	3346.70218	1.00661	3346.70218	1.00551	3346.70218	1.0146	3346.70218	1.00588	3346.70218	1.00767	3346.70218	1.00899	3346.70218	1.01228	3346.70218	1.00675			0.507	5.12E-04
3345.41647	1.00597	3345.41647	1.01635	3345.41647	1.00593	3345.41647	1.00306	3345.41647	1.00304	3345.41647	1.00597	3345.41647	1.00389	3345.41647	1.00386	3345.41647	1.00726	3345.41647	1.00504	3345.41647	1.00789	3345.41647	1.00917	3345.41647	1.00661	3345.41647	1.0055	3345.41647	1.0146	3345.41647	1.00588	3345.41647	1.00767	3345.41647	1.00899	3345.41647	1.01227	3345.41647	1.00675			0.508	5.12E-04
3344.13076	1.00596	3344.13076	1.01634	3344.13076	1.00593	3344.13076	1.00305	3344.13076	1.00303	3344.13076	1.00597	3344.13076	1.00389	3344.13076	1.00385	3344.13076	1.00725	3344.13076	1.00504	3344.13076	1.00788	3344.13076	1.00917	3344.13076	1.00661	3344.13076	1.0055	3344.13076	1.0146	3344.13076	1.00588	3344.13076	1.00766	3344.13076	1.00899	3344.13076	1.01226	3344.13076	1.00674			0.509	5.12E-04
3342.84505	1.00596	3342.84505	1.01634	3342.84505	1.00593	3342.84505	1.00305	3342.84505	1.00303	3342.84505	1.00597	3342.84505	1.00388	3342.84505	1.00385	3342.84505	1.00725	3342.84505	1.00504	3342.84505	1.00788	3342.84505	1.00917	3342.84505	1.00661	3342.84505	1.0055	3342.84505	1.0146	3342.84505	1.00588	3342.84505	1.00766	3342.84505	1.009	3342.84505	1.01226	3342.84505	1.00674			0.51	5.12E-04
3341.55934	1.00596	3341.55934	1.01634	3341.55934	1.00593	3341.55934	1.00305	3341.55934	1.00304	3341.55934	1.00597	3341.55934	1.00388	3341.55934	1.00384	3341.55934	1.00725	3341.55934	1.00504	3341.55934	1.00788	3341.55934	1.00916	3341.55934	1.00661	3341.55934	1.0055	3341.55934	1.0146	3341.55934	1.00588	3341.55934	1.00767	3341.55934	1.009	3341.55934	1.01227	3341.55934	1.00673			0.511	5.12E-04
3340.27363	1.00596	3340.27363	1.01633	3340.27363	1.00593	3340.27363	1.00305	3340.27363	1.00304	3340.27363	1.00597	3340.27363	1.00389	3340.27363	1.00384	3340.27363	1.00726	3340.27363	1.00505	3340.27363	1.00789	3340.27363	1.00916	3340.27363	1.00661	3340.27363	1.0055	3340.27363	1.0146	3340.27363	1.00589	3340.27363	1.00767	3340.27363	1.009	3340.27363	1.01227	3340.27363	1.00674			0.512	5.12E-04
3338.98792	1.00595	3338.98792	1.01633	3338.98792	1.00593	3338.98792	1.00305	3338.98792	1.00304	3338.98792	1.00598	3338.98792	1.00389	3338.98792	1.00384	3338.98792	1.00725	3338.98792	1.00505	3338.98792	1.00789	3338.98792	1.00916	3338.98792	1.00661	3338.98792	1.00551	3338.98792	1.01461	3338.98792	1.0059	3338.98792	1.00767	3338.98792	1.009	3338.98792	1.01228	3338.98792	1.00674			0.513	5.12E-04
3337.70221	1.00595	3337.70221	1.01634	3337.70221	1.00594	3337.70221	1.00305	3337.70221	1.00303	3337.70221	1.00598	3337.70221	1.00389	3337.70221	1.00385	3337.70221	1.00725	3337.70221	1.00505	3337.70221	1.00789	3337.70221	1.00916	3337.70221	1.00661	3337.70221	1.00551	3337.70221	1.01461	3337.70221	1.0059	3337.70221	1.00766	3337.70221	1.009	3337.70221	1.01228	3337.70221	1.00675			0.514	5.12E-04
3336.4165	1.00596	3336.4165	1.01635	3336.4165	1.00594	3336.4165	1.00305	3336.4165	1.00304	3336.4165	1.00598	3336.4165	1.0039	3336.4165	1.00386	3336.4165	1.00725	3336.4165	1.00504	3336.4165	1.0079	3336.4165	1.00917	3336.4165	1.00662	3336.4165	1.00551	3336.4165	1.01461	3336.4165	1.0059	3336.4165	1.00767	3336.4165	1.009	3336.4165	1.01228	3336.4165	1.00676			0.515	5.12E-04
3335.13079	1.00596	3335.13079	1.01635	3335.13079	1.00593	3335.13079	1.00306	3335.13079	1.00304	3335.13079	1.00598	3335.13079	1.0039	3335.13079	1.00386	3335.13079	1.00726	3335.13079	1.00504	3335.13079	1.0079	3335.13079	1.00918	3335.13079	1.00663	3335.13079	1.00551	3335.13079	1.01461	3335.13079	1.0059	3335.13079	1.00768	3335.13079	1.009	3335.13079	1.01229	3335.13079	1.00677			0.516	5.12E-04
3333.84508	1.00597	3333.84508	1.01636	3333.84508	1.00593	3333.84508	1.00306	3333.84508	1.00305	3333.84508	1.00599	3333.84508	1.0039	3333.84508	1.00386	3333.84508	1.00726	3333.84508	1.00505	3333.84508	1.0079	3333.84508	1.00919	3333.84508	1.00664	3333.84508	1.00552	3333.84508	1.01461	3333.84508	1.00591	3333.84508	1.00769	3333.84508	1.00901	3333.84508	1.01229	3333.84508	1.00677			0.517	5.12E-04
3332.55938	1.00597	3332.55938	1.01635	3332.55938	1.00593	3332.55938	1.00307	3332.55938	1.00305	3332.55938	1.00599	3332.55938	1.0039	3332.55938	1.00386	3332.55938	1.00726	3332.55938	1.00505	3332.55938	1.0079	3332.55938	1.00918	3332.55938	1.00664	3332.55938	1.00553	3332.55938	1.0146	3332.55938	1.00591	3332.55938	1.00769	3332.55938	1.00902	3332.55938	1.0123	3332.55938	1.00677			0.518	5.12E-04
3331.27367	1.00596	3331.27367	1.01635	3331.27367	1.00593	3331.27367	1.00307	3331.27367	1.00305	3331.27367	1.00598	3331.27367	1.0039	3331.27367	1.00386	3331.27367	1.00726	3331.27367	1.00506	3331.27367	1.0079	3331.27367	1.00918	3331.27367	1.00664	3331.27367	1.00553	3331.27367	1.0146	3331.27367	1.00591	3331.27367	1.00768	3331.27367	1.00902	3331.27367	1.0123	3331.27367	1.00676			0.519	5.12E-04
3329.98796	1.00595	3329.98796	1.01634	3329.98796	1.00593	3329.98796	1.00306	3329.98796	1.00304	3329.98796	1.00598	3329.98796	1.0039	3329.98796	1.00387	3329.98796	1.00726	3329.98796	1.00507	3329.98796	1.0079	3329.98796	1.00917	3329.98796	1.00663	3329.98796	1.00553	3329.98796	1.0146	3329.98796	1.00591	3329.98796	1.00768	3329.98796	1.00902	3329.98796	1.0123	3329.98796	1.00676			0.52	5.12E-04
3328.70225	1.00594	3328.70225	1.01633	3328.70225	1.00592	3328.70225	1.00306	3328.70225	1.00303	3328.70225	1.00598	3328.70225	1.00389	3328.70225	1.00387	3328.70225	1.00725	3328.70225	1.00507	3328.70225	1.0079	3328.70225	1.00917	3328.70225	1.00662	3328.70225	1.00553	3328.70225	1.0146	3328.70225	1.00591	3328.70225	1.00768	3328.70225	1.00901	3328.70225	1.01229	3328.70225	1.00675			0.521	5.12E-04
3327.41654	1.00595	3327.41654	1.01633	3327.41654	1.00592	3327.41654	1.00305	3327.41654	1.00303	3327.41654	1.00597	3327.41654	1.00389	3327.41654	1.00386	3327.41654	1.00725	3327.41654	1.00506	3327.41654	1.0079	3327.41654	1.00917	3327.41654	1.00662	3327.41654	1.00552	3327.41654	1.0146	3327.41654	1.00591	3327.41654	1.00769	3327.41654	1.00901	3327.41654	1.01229	3327.41654	1.00675			0.522	5.12E-04
3326.13083	1.00595	3326.13083	1.01632	3326.13083	1.00592	3326.13083	1.00305	3326.13083	1.00304	3326.13083	1.00597	3326.13083	1.0039	3326.13083	1.00385	3326.13083	1.00726	3326.13083	1.00506	3326.13083	1.0079	3326.13083	1.00917	3326.13083	1.00663	3326.13083	1.00553	3326.13083	1.0146	3326.13083	1.00591	3326.13083	1.0077	3326.13083	1.00902	3326.13083	1.01229	3326.13083	1.00676			0.523	5.12E-04
3324.84512	1.00595	3324.84512	1.01633	3324.84512	1.00592	3324.84512	1.00305	3324.84512	1.00305	3324.84512	1.00598	3324.84512	1.0039	3324.84512	1.00385	3324.84512	1.00726	3324.84512	1.00506	3324.84512	1.0079	3324.84512	1.00918	3324.84512	1.00664	3324.84512	1.00554	3324.84512	1.0146	3324.84512	1.00592	3324.84512	1.0077	3324.84512	1.00903	3324.84512	1.01229	3324.84512	1.00677			0.524	5.12E-04
3323.55941	1.00595	3323.55941	1.01633	3323.55941	1.00593	3323.55941	1.00306	3323.55941	1.00306	3323.55941	1.00598	3323.55941	1.0039	3323.55941	1.00386	3323.55941	1.00727	3323.55941	1.00506	3323.55941	1.00791	3323.55941	1.00918	3323.55941	1.00664	3323.55941	1.00555	3323.55941	1.01461	3323.55941	1.00593	3323.55941	1.00771	3323.55941	1.00904	3323.55941	1.0123	3323.55941	1.00678			0.525	5.12E-04
3322.2737	1.00595	3322.2737	1.01632	3322.2737	1.00594	3322.2737	1.00306	3322.2737	1.00307	3322.2737	1.00599	3322.2737	1.0039	3322.2737	1.00386	3322.2737	1.00727	3322.2737	1.00506	3322.2737	1.00792	3322.2737	1.00919	3322.2737	1.00664	3322.2737	1.00556	3322.2737	1.01461	3322.2737	1.00593	3322.2737	1.00771	3322.2737	1.00904	3322.2737	1.0123	3322.2737	1.00678			0.526	5.12E-04
3320.98799	1.00595	3320.98799	1.01632	3320.98799	1.00594	3320.98799	1.00307	3320.98799	1.00307	3320.98799	1.00599	3320.98799	1.0039	3320.98799	1.00387	3320.98799	1.00727	3320.98799	1.00506	3320.98799	1.00792	3320.98799	1.00918	3320.98799	1.00664	3320.98799	1.00556	3320.98799	1.01461	3320.98799	1.00593	3320.98799	1.0077	3320.98799	1.00904	3320.98799	1.0123	3320.98799	1.00678			0.527	5.12E-04
3319.70228	1.00594	3319.70228	1.01631	3319.70228	1.00593	3319.70228	1.00307	3319.70228	1.00307	3319.70228	1.00599	3319.70228	1.0039	3319.70228	1.00387	3319.70228	1.00727	3319.70228	1.00506	3319.70228	1.00792	3319.70228	1.00918	3319.70228	1.00664	3319.70228	1.00556	3319.70228	1.01461	3319.70228	1.00592	3319.70228	1.0077	3319.70228	1.00904	3319.70228	1.0123	3319.70228	1.00678			0.528	5.12E-04
3318.41657	1.00593	3318.41657	1.01631	3318.41657	1.00593	3318.41657	1.00308	3318.41657	1.00306	3318.41657	1.00598	3318.41657	1.0039	3318.41657	1.00386	3318.41657	1.00726	3318.41657	1.00506	3318.41657	1.00791	3318.41657	1.00918	3318.41657	1.00665	3318.41657	1.00556	3318.41657	1.01462	3318.41657	1.00591	3318.41657	1.0077	3318.41657	1.00904	3318.41657	1.01231	3318.41657	1.00678			0.529	5.12E-04
3317.13086	1.00593	3317.13086	1.01631	3317.13086	1.00593	3317.13086	1.00308	3317.13086	1.00305	3317.13086	1.00598	3317.13086	1.0039	3317.13086	1.00386	3317.13086	1.00726	3317.13086	1.00506	3317.13086	1.00791	3317.13086	1.00919	3317.13086	1.00665	3317.13086	1.00555	3317.13086	1.01463	3317.13086	1.00591	3317.13086	1.0077	3317.13086	1.00904	3317.13086	1.01231	3317.13086	1.00678			0.53	5.12E-04
3315.84515	1.00593	3315.84515	1.01631	3315.84515	1.00593	3315.84515	1.00308	3315.84515	1.00306	3315.84515	1.00597	3315.84515	1.0039	3315.84515	1.00386	3315.84515	1.00726	3315.84515	1.00507	3315.84515	1.00791	3315.84515	1.00919	3315.84515	1.00666	3315.84515	1.00556	3315.84515	1.01463	3315.84515	1.00592	3315.84515	1.0077	3315.84515	1.00905	3315.84515	1.01232	3315.84515	1.00679			0.531	5.12E-04
3314.55944	1.00593	3314.55944	1.0163	3314.55944	1.00593	3314.55944	1.00307	3314.55944	1.00306	3314.55944	1.00597	3314.55944	1.00389	3314.55944	1.00386	3314.55944	1.00726	3314.55944	1.00507	3314.55944	1.00791	3314.55944	1.00919	3314.55944	1.00667	3314.55944	1.00555	3314.55944	1.01463	3314.55944	1.00592	3314.55944	1.00771	3314.55944	1.00906	3314.55944	1.01232	3314.55944	1.00679			0.532	5.12E-04
3313.27373	1.00593	3313.27373	1.01629	3313.27373	1.00593	3313.27373	1.00306	3313.27373	1.00306	3313.27373	1.00598	3313.27373	1.00389	3313.27373	1.00386	3313.27373	1.00725	3313.27373	1.00507	3313.27373	1.00792	3313.27373	1.00919	3313.27373	1.00667	3313.27373	1.00555	3313.27373	1.01462	3313.27373	1.00593	3313.27373	1.0077	3313.27373	1.00906	3313.27373	1.01231	3313.27373	1.00678			0.533	5.12E-04
3311.98802	1.00594	3311.98802	1.01629	3311.98802	1.00593	3311.98802	1.00306	3311.98802	1.00307	3311.98802	1.00598	3311.98802	1.00389	3311.98802	1.00386	3311.98802	1.00725	3311.98802	1.00507	3311.98802	1.00792	3311.98802	1.00919	3311.98802	1.00667	3311.98802	1.00556	3311.98802	1.01462	3311.98802	1.00593	3311.98802	1.0077	3311.98802	1.00906	3311.98802	1.01231	3311.98802	1.00678			0.534	5.12E-04
3310.70231	1.00594	3310.70231	1.0163	3310.70231	1.00593	3310.70231	1.00306	3310.70231	1.00307	3310.70231	1.00599	3310.70231	1.0039	3310.70231	1.00387	3310.70231	1.00726	3310.70231	1.00507	3310.70231	1.00792	3310.70231	1.00918	3310.70231	1.00667	3310.70231	1.00557	3310.70231	1.01463	3310.70231	1.00593	3310.70231	1.0077	3310.70231	1.00907	3310.70231	1.01231	3310.70231	1.00679			0.535	5.12E-04
3309.4166	1.00594	3309.4166	1.01631	3309.4166	1.00593	3309.4166	1.00307	3309.4166	1.00307	3309.4166	1.006	3309.4166	1.0039	3309.4166	1.00387	3309.4166	1.00726	3309.4166	1.00507	3309.4166	1.00791	3309.4166	1.00918	3309.4166	1.00666	3309.4166	1.00557	3309.4166	1.01463	3309.4166	1.00593	3309.4166	1.00771	3309.4166	1.00907	3309.4166	1.01232	3309.4166	1.00679			0.536	5.12E-04
3308.13089	1.00593	3308.13089	1.01631	3308.13089	1.00593	3308.13089	1.00307	3308.13089	1.00306	3308.13089	1.00599	3308.13089	1.0039	3308.13089	1.00386	3308.13089	1.00726	3308.13089	1.00506	3308.13089	1.0079	3308.13089	1.00917	3308.13089	1.00666	3308.13089	1.00556	3308.13089	1.01463	3308.13089	1.00592	3308.13089	1.00771	3308.13089	1.00907	3308.13089	1.01232	3308.13089	1.00679			0.537	5.12E-04
3306.84518	1.00593	3306.84518	1.01631	3306.84518	1.00592	3306.84518	1.00307	3306.84518	1.00306	3306.84518	1.00598	3306.84518	1.0039	3306.84518	1.00385	3306.84518	1.00725	3306.84518	1.00506	3306.84518	1.00789	3306.84518	1.00917	3306.84518	1.00665	3306.84518	1.00555	3306.84518	1.01462	3306.84518	1.00591	3306.84518	1.00771	3306.84518	1.00906	3306.84518	1.01231	3306.84518	1.00679			0.538	5.12E-04
3305.55947	1.00592	3305.55947	1.01629	3305.55947	1.00591	3305.55947	1.00306	3305.55947	1.00306	3305.55947	1.00597	3305.55947	1.00389	3305.55947	1.00384	3305.55947	1.00725	3305.55947	1.00506	3305.55947	1.00789	3305.55947	1.00918	3305.55947	1.00666	3305.55947	1.00556	3305.55947	1.01462	3305.55947	1.00591	3305.55947	1.00772	3305.55947	1.00906	3305.55947	1.01231	3305.55947	1.00679			0.539	5.12E-04
3304.27376	1.00593	3304.27376	1.01628	3304.27376	1.00591	3304.27376	1.00306	3304.27376	1.00306	3304.27376	1.00597	3304.27376	1.00389	3304.27376	1.00385	3304.27376	1.00725	3304.27376	1.00506	3304.27376	1.00789	3304.27376	1.0092	3304.27376	1.00667	3304.27376	1.00557	3304.27376	1.01462	3304.27376	1.00591	3304.27376	1.00772	3304.27376	1.00906	3304.27376	1.01231	3304.27376	1.00679			0.54	5.12E-04
3302.98805	1.00594	3302.98805	1.01627	3302.98805	1.00592	3302.98805	1.00307	3302.98805	1.00307	3302.98805	1.00597	3302.98805	1.00389	3302.98805	1.00385	3302.98805	1.00726	3302.98805	1.00507	3302.98805	1.00791	3302.98805	1.00921	3302.98805	1.00667	3302.98805	1.00557	3302.98805	1.01463	3302.98805	1.00592	3302.98805	1.00773	3302.98805	1.00906	3302.98805	1.01232	3302.98805	1.00679			0.541	5.12E-04
3301.70234	1.00594	3301.70234	1.01628	3301.70234	1.00593	3301.70234	1.00308	3301.70234	1.00307	3301.70234	1.00598	3301.70234	1.0039	3301.70234	1.00386	3301.70234	1.00726	3301.70234	1.00507	3301.70234	1.00792	3301.70234	1.00921	3301.70234	1.00667	3301.70234	1.00558	3301.70234	1.01463	3301.70234	1.00593	3301.70234	1.00773	3301.70234	1.00907	3301.70234	1.01234	3301.70234	1.0068			0.542	5.12E-04
3300.41663	1.00593	3300.41663	1.01628	3300.41663	1.00593	3300.41663	1.00308	3300.41663	1.00307	3300.41663	1.00598	3300.41663	1.0039	3300.41663	1.00386	3300.41663	1.00726	3300.41663	1.00507	3300.41663	1.00793	3300.41663	1.00921	3300.41663	1.00667	3300.41663	1.00558	3300.41663	1.01464	3300.41663	1.00593	3300.41663	1.00772	3300.41663	1.00907	3300.41663	1.01234	3300.41663	1.0068			0.543	5.12E-04
3299.13092	1.00592	3299.13092	1.01628	3299.13092	1.00593	3299.13092	1.00308	3299.13092	1.00306	3299.13092	1.00598	3299.13092	1.0039	3299.13092	1.00387	3299.13092	1.00726	3299.13092	1.00507	3299.13092	1.00793	3299.13092	1.00921	3299.13092	1.00667	3299.13092	1.00558	3299.13092	1.01464	3299.13092	1.00594	3299.13092	1.00772	3299.13092	1.00907	3299.13092	1.01234	3299.13092	1.0068			0.544	5.12E-04
3297.84521	1.00592	3297.84521	1.01628	3297.84521	1.00593	3297.84521	1.00308	3297.84521	1.00307	3297.84521	1.00599	3297.84521	1.00391	3297.84521	1.00387	3297.84521	1.00726	3297.84521	1.00507	3297.84521	1.00793	3297.84521	1.00921	3297.84521	1.00669	3297.84521	1.00558	3297.84521	1.01464	3297.84521	1.00595	3297.84521	1.00772	3297.84521	1.00908	3297.84521	1.01234	3297.84521	1.0068			0.545	5.12E-04
3296.55951	1.00593	3296.55951	1.01628	3296.55951	1.00593	3296.55951	1.00308	3296.55951	1.00308	3296.55951	1.00599	3296.55951	1.00391	3296.55951	1.00387	3296.55951	1.00727	3296.55951	1.00508	3296.55951	1.00793	3296.55951	1.00921	3296.55951	1.00669	3296.55951	1.00559	3296.55951	1.01465	3296.55951	1.00595	3296.55951	1.00773	3296.55951	1.00909	3296.55951	1.01234	3296.55951	1.0068			0.546	5.12E-04
3295.2738	1.00594	3295.2738	1.01628	3295.2738	1.00593	3295.2738	1.00309	3295.2738	1.00309	3295.2738	1.00599	3295.2738	1.00392	3295.2738	1.00388	3295.2738	1.00727	3295.2738	1.00508	3295.2738	1.00794	3295.2738	1.00922	3295.2738	1.00669	3295.2738	1.00559	3295.2738	1.01465	3295.2738	1.00595	3295.2738	1.00774	3295.2738	1.0091	3295.2738	1.01234	3295.2738	1.00681			0.547	5.12E-04
3293.98809	1.00594	3293.98809	1.01628	3293.98809	1.00593	3293.98809	1.00309	3293.98809	1.00309	3293.98809	1.00599	3293.98809	1.00391	3293.98809	1.00388	3293.98809	1.00727	3293.98809	1.00509	3293.98809	1.00794	3293.98809	1.00923	3293.98809	1.00669	3293.98809	1.00559	3293.98809	1.01465	3293.98809	1.00595	3293.98809	1.00774	3293.98809	1.0091	3293.98809	1.01234	3293.98809	1.00683			0.548	5.12E-04
3292.70238	1.00593	3292.70238	1.01628	3292.70238	1.00593	3292.70238	1.00308	3292.70238	1.00309	3292.70238	1.00599	3292.70238	1.00391	3292.70238	1.00388	3292.70238	1.00727	3292.70238	1.00509	3292.70238	1.00794	3292.70238	1.00923	3292.70238	1.00668	3292.70238	1.00559	3292.70238	1.01465	3292.70238	1.00595	3292.70238	1.00774	3292.70238	1.0091	3292.70238	1.01234	3292.70238	1.00683			0.549	5.12E-04
3291.41667	1.00593	3291.41667	1.01627	3291.41667	1.00593	3291.41667	1.00308	3291.41667	1.00308	3291.41667	1.00599	3291.41667	1.00391	3291.41667	1.00388	3291.41667	1.00727	3291.41667	1.00509	3291.41667	1.00794	3291.41667	1.00923	3291.41667	1.00668	3291.41667	1.00559	3291.41667	1.01465	3291.41667	1.00596	3291.41667	1.00774	3291.41667	1.0091	3291.41667	1.01234	3291.41667	1.00683			0.55	5.12E-04
3290.13096	1.00593	3290.13096	1.01627	3290.13096	1.00593	3290.13096	1.00308	3290.13096	1.00308	3290.13096	1.00599	3290.13096	1.0039	3290.13096	1.00388	3290.13096	1.00727	3290.13096	1.00509	3290.13096	1.00794	3290.13096	1.00922	3290.13096	1.00669	3290.13096	1.00559	3290.13096	1.01465	3290.13096	1.00596	3290.13096	1.00775	3290.13096	1.0091	3290.13096	1.01234	3290.13096	1.00683			0.551	5.12E-04
3288.84525	1.00593	3288.84525	1.01627	3288.84525	1.00593	3288.84525	1.00309	3288.84525	1.00308	3288.84525	1.00599	3288.84525	1.00391	3288.84525	1.00388	3288.84525	1.00727	3288.84525	1.00509	3288.84525	1.00794	3288.84525	1.00922	3288.84525	1.0067	3288.84525	1.00559	3288.84525	1.01465	3288.84525	1.00596	3288.84525	1.00775	3288.84525	1.0091	3288.84525	1.01234	3288.84525	1.00682			0.552	5.12E-04
3287.55954	1.00592	3287.55954	1.01627	3287.55954	1.00594	3287.55954	1.00309	3287.55954	1.00308	3287.55954	1.00599	3287.55954	1.00391	3287.55954	1.00387	3287.55954	1.00727	3287.55954	1.00508	3287.55954	1.00794	3287.55954	1.00922	3287.55954	1.0067	3287.55954	1.00559	3287.55954	1.01465	3287.55954	1.00595	3287.55954	1.00775	3287.55954	1.0091	3287.55954	1.01234	3287.55954	1.00682			0.553	5.12E-04
3286.27383	1.00592	3286.27383	1.01627	3286.27383	1.00594	3286.27383	1.00309	3286.27383	1.00307	3286.27383	1.00598	3286.27383	1.00391	3286.27383	1.00387	3286.27383	1.00727	3286.27383	1.00508	3286.27383	1.00793	3286.27383	1.00922	3286.27383	1.0067	3286.27383	1.00559	3286.27383	1.01465	3286.27383	1.00595	3286.27383	1.00774	3286.27383	1.00909	3286.27383	1.01234	3286.27383	1.00682			0.554	5.12E-04
3284.98812	1.00592	3284.98812	1.01627	3284.98812	1.00593	3284.98812	1.00309	3284.98812	1.00307	3284.98812	1.00598	3284.98812	1.00391	3284.98812	1.00387	3284.98812	1.00728	3284.98812	1.00508	3284.98812	1.00793	3284.98812	1.00922	3284.98812	1.00669	3284.98812	1.0056	3284.98812	1.01465	3284.98812	1.00595	3284.98812	1.00774	3284.98812	1.00909	3284.98812	1.01235	3284.98812	1.00683			0.555	5.12E-04
3283.70241	1.00592	3283.70241	1.01627	3283.70241	1.00592	3283.70241	1.00309	3283.70241	1.00307	3283.70241	1.00599	3283.70241	1.00391	3283.70241	1.00387	3283.70241	1.00727	3283.70241	1.00508	3283.70241	1.00793	3283.70241	1.00922	3283.70241	1.00669	3283.70241	1.0056	3283.70241	1.01465	3283.70241	1.00595	3283.70241	1.00775	3283.70241	1.00909	3283.70241	1.01235	3283.70241	1.00683			0.556	5.12E-04
3282.4167	1.00592	3282.4167	1.01627	3282.4167	1.00592	3282.4167	1.00309	3282.4167	1.00307	3282.4167	1.006	3282.4167	1.00392	3282.4167	1.00387	3282.4167	1.00727	3282.4167	1.00508	3282.4167	1.00794	3282.4167	1.00922	3282.4167	1.0067	3282.4167	1.0056	3282.4167	1.01465	3282.4167	1.00596	3282.4167	1.00775	3282.4167	1.00909	3282.4167	1.01236	3282.4167	1.00683			0.557	5.12E-04
3281.13099	1.00592	3281.13099	1.01627	3281.13099	1.00593	3281.13099	1.00309	3281.13099	1.00308	3281.13099	1.006	3281.13099	1.00393	3281.13099	1.00387	3281.13099	1.00727	3281.13099	1.00509	3281.13099	1.00794	3281.13099	1.00923	3281.13099	1.00671	3281.13099	1.0056	3281.13099	1.01465	3281.13099	1.00597	3281.13099	1.00776	3281.13099	1.0091	3281.13099	1.01237	3281.13099	1.00683			0.558	5.12E-04
3279.84528	1.00592	3279.84528	1.01627	3279.84528	1.00593	3279.84528	1.00309	3279.84528	1.00308	3279.84528	1.00601	3279.84528	1.00393	3279.84528	1.00387	3279.84528	1.00728	3279.84528	1.00509	3279.84528	1.00794	3279.84528	1.00923	3279.84528	1.00671	3279.84528	1.00561	3279.84528	1.01466	3279.84528	1.00597	3279.84528	1.00776	3279.84528	1.00911	3279.84528	1.01237	3279.84528	1.00683			0.559	5.12E-04
3278.55957	1.00592	3278.55957	1.01627	3278.55957	1.00594	3278.55957	1.00309	3278.55957	1.00309	3278.55957	1.00601	3278.55957	1.00392	3278.55957	1.00388	3278.55957	1.00728	3278.55957	1.00508	3278.55957	1.00794	3278.55957	1.00923	3278.55957	1.0067	3278.55957	1.00562	3278.55957	1.01466	3278.55957	1.00598	3278.55957	1.00776	3278.55957	1.00911	3278.55957	1.01237	3278.55957	1.00684			0.56	5.12E-04
3277.27386	1.00592	3277.27386	1.01627	3277.27386	1.00594	3277.27386	1.00309	3277.27386	1.00309	3277.27386	1.006	3277.27386	1.00392	3277.27386	1.00388	3277.27386	1.00728	3277.27386	1.00508	3277.27386	1.00794	3277.27386	1.00923	3277.27386	1.0067	3277.27386	1.00563	3277.27386	1.01466	3277.27386	1.00598	3277.27386	1.00776	3277.27386	1.00911	3277.27386	1.01237	3277.27386	1.00684			0.561	5.12E-04
3275.98815	1.00593	3275.98815	1.01627	3275.98815	1.00594	3275.98815	1.00309	3275.98815	1.00309	3275.98815	1.006	3275.98815	1.00392	3275.98815	1.00389	3275.98815	1.00729	3275.98815	1.00509	3275.98815	1.00795	3275.98815	1.00923	3275.98815	1.0067	3275.98815	1.00563	3275.98815	1.01467	3275.98815	1.00598	3275.98815	1.00776	3275.98815	1.00912	3275.98815	1.01237	3275.98815	1.00685			0.562	5.12E-04
3274.70244	1.00593	3274.70244	1.01627	3274.70244	1.00595	3274.70244	1.0031	3274.70244	1.0031	3274.70244	1.006	3274.70244	1.00393	3274.70244	1.00389	3274.70244	1.00729	3274.70244	1.0051	3274.70244	1.00796	3274.70244	1.00924	3274.70244	1.00671	3274.70244	1.00563	3274.70244	1.01467	3274.70244	1.00598	3274.70244	1.00776	3274.70244	1.00912	3274.70244	1.01237	3274.70244	1.00685			0.563	5.12E-04
3273.41673	1.00592	3273.41673	1.01627	3273.41673	1.00595	3273.41673	1.0031	3273.41673	1.0031	3273.41673	1.006	3273.41673	1.00393	3273.41673	1.00389	3273.41673	1.00729	3273.41673	1.0051	3273.41673	1.00795	3273.41673	1.00924	3273.41673	1.00671	3273.41673	1.00562	3273.41673	1.01466	3273.41673	1.00598	3273.41673	1.00776	3273.41673	1.00912	3273.41673	1.01237	3273.41673	1.00684			0.564	5.12E-04
3272.13102	1.00591	3272.13102	1.01626	3272.13102	1.00594	3272.13102	1.00311	3272.13102	1.0031	3272.13102	1.006	3272.13102	1.00393	3272.13102	1.00389	3272.13102	1.00729	3272.13102	1.0051	3272.13102	1.00795	3272.13102	1.00924	3272.13102	1.00671	3272.13102	1.00562	3272.13102	1.01466	3272.13102	1.00598	3272.13102	1.00776	3272.13102	1.00912	3272.13102	1.01237	3272.13102	1.00684			0.565	5.12E-04
3270.84531	1.00591	3270.84531	1.01625	3270.84531	1.00594	3270.84531	1.00311	3270.84531	1.0031	3270.84531	1.00601	3270.84531	1.00393	3270.84531	1.00388	3270.84531	1.00728	3270.84531	1.00509	3270.84531	1.00795	3270.84531	1.00924	3270.84531	1.00671	3270.84531	1.00562	3270.84531	1.01466	3270.84531	1.00598	3270.84531	1.00776	3270.84531	1.00912	3270.84531	1.01237	3270.84531	1.00684			0.566	5.12E-04
3269.5596	1.00591	3269.5596	1.01625	3269.5596	1.00593	3269.5596	1.00311	3269.5596	1.0031	3269.5596	1.00601	3269.5596	1.00392	3269.5596	1.00388	3269.5596	1.00728	3269.5596	1.00509	3269.5596	1.00795	3269.5596	1.00924	3269.5596	1.00671	3269.5596	1.00563	3269.5596	1.01466	3269.5596	1.00598	3269.5596	1.00777	3269.5596	1.00913	3269.5596	1.01237	3269.5596	1.00685			0.567	5.12E-04
3268.27389	1.00591	3268.27389	1.01626	3268.27389	1.00593	3268.27389	1.0031	3268.27389	1.0031	3268.27389	1.00601	3268.27389	1.00392	3268.27389	1.00388	3268.27389	1.00728	3268.27389	1.00509	3268.27389	1.00794	3268.27389	1.00924	3268.27389	1.00671	3268.27389	1.00563	3268.27389	1.01466	3268.27389	1.00598	3268.27389	1.00777	3268.27389	1.00913	3268.27389	1.01238	3268.27389	1.00685			0.568	5.12E-04
3266.98818	1.00592	3266.98818	1.01625	3266.98818	1.00593	3266.98818	1.0031	3266.98818	1.0031	3266.98818	1.00601	3266.98818	1.00392	3266.98818	1.00388	3266.98818	1.00728	3266.98818	1.0051	3266.98818	1.00795	3266.98818	1.00924	3266.98818	1.00672	3266.98818	1.00563	3266.98818	1.01466	3266.98818	1.00598	3266.98818	1.00777	3266.98818	1.00913	3266.98818	1.01238	3266.98818	1.00686			0.569	5.12E-04
3265.70247	1.00592	3265.70247	1.01625	3265.70247	1.00593	3265.70247	1.0031	3265.70247	1.00311	3265.70247	1.00601	3265.70247	1.00392	3265.70247	1.00389	3265.70247	1.00729	3265.70247	1.0051	3265.70247	1.00796	3265.70247	1.00924	3265.70247	1.00673	3265.70247	1.00563	3265.70247	1.01466	3265.70247	1.00597	3265.70247	1.00777	3265.70247	1.00913	3265.70247	1.01237	3265.70247	1.00686			0.57	5.12E-04
3264.41676	1.00592	3264.41676	1.01625	3264.41676	1.00593	3264.41676	1.00311	3264.41676	1.00311	3264.41676	1.00601	3264.41676	1.00393	3264.41676	1.0039	3264.41676	1.00729	3264.41676	1.0051	3264.41676	1.00796	3264.41676	1.00924	3264.41676	1.00673	3264.41676	1.00563	3264.41676	1.01466	3264.41676	1.00598	3264.41676	1.00777	3264.41676	1.00914	3264.41676	1.01238	3264.41676	1.00686			0.571	5.12E-04
3263.13105	1.00592	3263.13105	1.01625	3263.13105	1.00593	3263.13105	1.00311	3263.13105	1.0031	3263.13105	1.00601	3263.13105	1.00393	3263.13105	1.0039	3263.13105	1.00729	3263.13105	1.0051	3263.13105	1.00796	3263.13105	1.00924	3263.13105	1.00673	3263.13105	1.00563	3263.13105	1.01466	3263.13105	1.00598	3263.13105	1.00777	3263.13105	1.00914	3263.13105	1.01238	3263.13105	1.00686			0.572	5.12E-04
3261.84535	1.00591	3261.84535	1.01624	3261.84535	1.00593	3261.84535	1.00311	3261.84535	1.00311	3261.84535	1.00601	3261.84535	1.00393	3261.84535	1.0039	3261.84535	1.00728	3261.84535	1.0051	3261.84535	1.00795	3261.84535	1.00924	3261.84535	1.00673	3261.84535	1.00563	3261.84535	1.01465	3261.84535	1.00599	3261.84535	1.00777	3261.84535	1.00914	3261.84535	1.01238	3261.84535	1.00686			0.573	5.12E-04
3260.55964	1.00591	3260.55964	1.01623	3260.55964	1.00593	3260.55964	1.00311	3260.55964	1.00311	3260.55964	1.00601	3260.55964	1.00392	3260.55964	1.00389	3260.55964	1.00728	3260.55964	1.00509	3260.55964	1.00794	3260.55964	1.00924	3260.55964	1.00673	3260.55964	1.00564	3260.55964	1.01465	3260.55964	1.006	3260.55964	1.00777	3260.55964	1.00914	3260.55964	1.01238	3260.55964	1.00686			0.574	5.12E-04
3259.27393	1.0059	3259.27393	1.01623	3259.27393	1.00593	3259.27393	1.0031	3259.27393	1.00311	3259.27393	1.006	3259.27393	1.00392	3259.27393	1.00389	3259.27393	1.00728	3259.27393	1.00509	3259.27393	1.00794	3259.27393	1.00924	3259.27393	1.00673	3259.27393	1.00564	3259.27393	1.01465	3259.27393	1.006	3259.27393	1.00777	3259.27393	1.00914	3259.27393	1.01238	3259.27393	1.00686			0.575	5.12E-04
3257.98822	1.0059	3257.98822	1.01623	3257.98822	1.00593	3257.98822	1.0031	3257.98822	1.0031	3257.98822	1.006	3257.98822	1.00392	3257.98822	1.00389	3257.98822	1.00728	3257.98822	1.00509	3257.98822	1.00795	3257.98822	1.00923	3257.98822	1.00673	3257.98822	1.00564	3257.98822	1.01465	3257.98822	1.006	3257.98822	1.00777	3257.98822	1.00915	3257.98822	1.01238	3257.98822	1.00686			0.576	5.12E-04
3256.70251	1.0059	3256.70251	1.01623	3256.70251	1.00593	3256.70251	1.0031	3256.70251	1.0031	3256.70251	1.006	3256.70251	1.00392	3256.70251	1.00389	3256.70251	1.00729	3256.70251	1.00509	3256.70251	1.00795	3256.70251	1.00923	3256.70251	1.00673	3256.70251	1.00564	3256.70251	1.01465	3256.70251	1.006	3256.70251	1.00778	3256.70251	1.00915	3256.70251	1.01238	3256.70251	1.00686			0.577	5.12E-04
3255.4168	1.0059	3255.4168	1.01624	3255.4168	1.00593	3255.4168	1.0031	3255.4168	1.00311	3255.4168	1.006	3255.4168	1.00392	3255.4168	1.00389	3255.4168	1.00729	3255.4168	1.0051	3255.4168	1.00796	3255.4168	1.00924	3255.4168	1.00673	3255.4168	1.00564	3255.4168	1.01465	3255.4168	1.006	3255.4168	1.00778	3255.4168	1.00914	3255.4168	1.01238	3255.4168	1.00686			0.578	5.12E-04
3254.13109	1.0059	3254.13109	1.01623	3254.13109	1.00593	3254.13109	1.0031	3254.13109	1.00311	3254.13109	1.006	3254.13109	1.00392	3254.13109	1.00389	3254.13109	1.00728	3254.13109	1.0051	3254.13109	1.00796	3254.13109	1.00924	3254.13109	1.00673	3254.13109	1.00564	3254.13109	1.01465	3254.13109	1.006	3254.13109	1.00778	3254.13109	1.00914	3254.13109	1.01238	3254.13109	1.00687			0.579	5.12E-04
3252.84538	1.0059	3252.84538	1.01623	3252.84538	1.00593	3252.84538	1.0031	3252.84538	1.00312	3252.84538	1.006	3252.84538	1.00393	3252.84538	1.00388	3252.84538	1.00728	3252.84538	1.0051	3252.84538	1.00796	3252.84538	1.00924	3252.84538	1.00673	3252.84538	1.00564	3252.84538	1.01465	3252.84538	1.00599	3252.84538	1.00778	3252.84538	1.00914	3252.84538	1.01239	3252.84538	1.00688			0.58	5.12E-04
3251.55967	1.0059	3251.55967	1.01622	3251.55967	1.00592	3251.55967	1.00309	3251.55967	1.00311	3251.55967	1.006	3251.55967	1.00393	3251.55967	1.00388	3251.55967	1.00728	3251.55967	1.0051	3251.55967	1.00795	3251.55967	1.00924	3251.55967	1.00673	3251.55967	1.00564	3251.55967	1.01465	3251.55967	1.00599	3251.55967	1.00778	3251.55967	1.00914	3251.55967	1.01239	3251.55967	1.00688			0.581	5.12E-04
3250.27396	1.0059	3250.27396	1.01621	3250.27396	1.00593	3250.27396	1.00309	3250.27396	1.00311	3250.27396	1.006	3250.27396	1.00393	3250.27396	1.00388	3250.27396	1.00728	3250.27396	1.0051	3250.27396	1.00796	3250.27396	1.00924	3250.27396	1.00673	3250.27396	1.00565	3250.27396	1.01465	3250.27396	1.00599	3250.27396	1.00778	3250.27396	1.00914	3250.27396	1.01239	3250.27396	1.00688			0.582	5.12E-04
3248.98825	1.0059	3248.98825	1.01621	3248.98825	1.00594	3248.98825	1.0031	3248.98825	1.00311	3248.98825	1.00601	3248.98825	1.00394	3248.98825	1.00388	3248.98825	1.00728	3248.98825	1.0051	3248.98825	1.00797	3248.98825	1.00925	3248.98825	1.00673	3248.98825	1.00566	3248.98825	1.01465	3248.98825	1.00599	3248.98825	1.00779	3248.98825	1.00915	3248.98825	1.0124	3248.98825	1.00689			0.583	5.12E-04
3247.70254	1.0059	3247.70254	1.01621	3247.70254	1.00595	3247.70254	1.00311	3247.70254	1.00311	3247.70254	1.00602	3247.70254	1.00394	3247.70254	1.00389	3247.70254	1.00729	3247.70254	1.00511	3247.70254	1.00798	3247.70254	1.00926	3247.70254	1.00675	3247.70254	1.00567	3247.70254	1.01466	3247.70254	1.006	3247.70254	1.00779	3247.70254	1.00915	3247.70254	1.0124	3247.70254	1.00689			0.584	5.12E-04
3246.41683	1.0059	3246.41683	1.0162	3246.41683	1.00595	3246.41683	1.00311	3246.41683	1.00312	3246.41683	1.00602	3246.41683	1.00394	3246.41683	1.00389	3246.41683	1.00729	3246.41683	1.00511	3246.41683	1.00797	3246.41683	1.00926	3246.41683	1.00675	3246.41683	1.00567	3246.41683	1.01466	3246.41683	1.006	3246.41683	1.00779	3246.41683	1.00916	3246.41683	1.0124	3246.41683	1.00689			0.585	5.12E-04
3245.13112	1.0059	3245.13112	1.0162	3245.13112	1.00595	3245.13112	1.00311	3245.13112	1.00312	3245.13112	1.00602	3245.13112	1.00393	3245.13112	1.00388	3245.13112	1.00729	3245.13112	1.00511	3245.13112	1.00796	3245.13112	1.00925	3245.13112	1.00675	3245.13112	1.00567	3245.13112	1.01466	3245.13112	1.006	3245.13112	1.00779	3245.13112	1.00915	3245.13112	1.01239	3245.13112	1.00689			0.586	5.12E-04
3243.84541	1.00589	3243.84541	1.0162	3243.84541	1.00594	3243.84541	1.00311	3243.84541	1.00312	3243.84541	1.00601	3243.84541	1.00392	3243.84541	1.00388	3243.84541	1.00729	3243.84541	1.00511	3243.84541	1.00796	3243.84541	1.00925	3243.84541	1.00675	3243.84541	1.00566	3243.84541	1.01466	3243.84541	1.00599	3243.84541	1.00779	3243.84541	1.00916	3243.84541	1.01239	3243.84541	1.00688			0.587	5.12E-04
3242.5597	1.0059	3242.5597	1.0162	3242.5597	1.00594	3242.5597	1.00311	3242.5597	1.00312	3242.5597	1.00601	3242.5597	1.00393	3242.5597	1.00388	3242.5597	1.00729	3242.5597	1.00511	3242.5597	1.00796	3242.5597	1.00926	3242.5597	1.00675	3242.5597	1.00566	3242.5597	1.01466	3242.5597	1.006	3242.5597	1.00779	3242.5597	1.00916	3242.5597	1.01239	3242.5597	1.00688			0.588	5.12E-04
3241.27399	1.0059	3241.27399	1.01621	3241.27399	1.00594	3241.27399	1.00311	3241.27399	1.00312	3241.27399	1.00601	3241.27399	1.00393	3241.27399	1.00388	3241.27399	1.00729	3241.27399	1.00511	3241.27399	1.00797	3241.27399	1.00926	3241.27399	1.00675	3241.27399	1.00567	3241.27399	1.01467	3241.27399	1.006	3241.27399	1.0078	3241.27399	1.00917	3241.27399	1.01239	3241.27399	1.00688			0.589	5.12E-04
3239.98828	1.0059	3239.98828	1.01621	3239.98828	1.00594	3239.98828	1.00311	3239.98828	1.00313	3239.98828	1.00602	3239.98828	1.00394	3239.98828	1.00388	3239.98828	1.00729	3239.98828	1.00511	3239.98828	1.00797	3239.98828	1.00927	3239.98828	1.00675	3239.98828	1.00567	3239.98828	1.01467	3239.98828	1.00601	3239.98828	1.00781	3239.98828	1.00917	3239.98828	1.0124	3239.98828	1.00689			0.59	5.12E-04
3238.70257	1.00589	3238.70257	1.01621	3238.70257	1.00594	3238.70257	1.00311	3238.70257	1.00313	3238.70257	1.00602	3238.70257	1.00394	3238.70257	1.00388	3238.70257	1.00729	3238.70257	1.00511	3238.70257	1.00797	3238.70257	1.00927	3238.70257	1.00676	3238.70257	1.00567	3238.70257	1.01467	3238.70257	1.00601	3238.70257	1.00781	3238.70257	1.00917	3238.70257	1.01241	3238.70257	1.0069			0.591	5.12E-04
3237.41686	1.00589	3237.41686	1.01621	3237.41686	1.00594	3237.41686	1.00311	3237.41686	1.00312	3237.41686	1.00602	3237.41686	1.00393	3237.41686	1.00388	3237.41686	1.00729	3237.41686	1.00511	3237.41686	1.00797	3237.41686	1.00926	3237.41686	1.00676	3237.41686	1.00567	3237.41686	1.01467	3237.41686	1.00601	3237.41686	1.00781	3237.41686	1.00917	3237.41686	1.01241	3237.41686	1.0069			0.592	5.12E-04
3236.13115	1.00589	3236.13115	1.0162	3236.13115	1.00593	3236.13115	1.00311	3236.13115	1.00312	3236.13115	1.00602	3236.13115	1.00392	3236.13115	1.00388	3236.13115	1.00728	3236.13115	1.00511	3236.13115	1.00796	3236.13115	1.00926	3236.13115	1.00675	3236.13115	1.00567	3236.13115	1.01467	3236.13115	1.00601	3236.13115	1.00781	3236.13115	1.00917	3236.13115	1.0124	3236.13115	1.00689			0.593	5.12E-04
3234.84544	1.00589	3234.84544	1.01619	3234.84544	1.00593	3234.84544	1.00311	3234.84544	1.00312	3234.84544	1.00602	3234.84544	1.00392	3234.84544	1.00389	3234.84544	1.00728	3234.84544	1.0051	3234.84544	1.00796	3234.84544	1.00926	3234.84544	1.00675	3234.84544	1.00567	3234.84544	1.01467	3234.84544	1.00602	3234.84544	1.0078	3234.84544	1.00917	3234.84544	1.0124	3234.84544	1.00689			0.594	5.12E-04
3233.55973	1.00588	3233.55973	1.01618	3233.55973	1.00593	3233.55973	1.00311	3233.55973	1.00312	3233.55973	1.00601	3233.55973	1.00393	3233.55973	1.00388	3233.55973	1.00729	3233.55973	1.0051	3233.55973	1.00796	3233.55973	1.00926	3233.55973	1.00675	3233.55973	1.00567	3233.55973	1.01467	3233.55973	1.00602	3233.55973	1.0078	3233.55973	1.00917	3233.55973	1.01241	3233.55973	1.00689			0.595	5.12E-04
3232.27402	1.00588	3232.27402	1.01618	3232.27402	1.00594	3232.27402	1.00311	3232.27402	1.00312	3232.27402	1.00601	3232.27402	1.00393	3232.27402	1.00388	3232.27402	1.00729	3232.27402	1.0051	3232.27402	1.00797	3232.27402	1.00926	3232.27402	1.00675	3232.27402	1.00567	3232.27402	1.01466	3232.27402	1.00602	3232.27402	1.0078	3232.27402	1.00917	3232.27402	1.01241	3232.27402	1.00689			0.596	5.12E-04
3230.98831	1.00587	3230.98831	1.01619	3230.98831	1.00594	3230.98831	1.00311	3230.98831	1.00312	3230.98831	1.00602	3230.98831	1.00393	3230.98831	1.00388	3230.98831	1.0073	3230.98831	1.0051	3230.98831	1.00797	3230.98831	1.00926	3230.98831	1.00676	3230.98831	1.00567	3230.98831	1.01466	3230.98831	1.00602	3230.98831	1.0078	3230.98831	1.00917	3230.98831	1.01241	3230.98831	1.0069			0.597	5.12E-04
3229.7026	1.00587	3229.7026	1.01619	3229.7026	1.00594	3229.7026	1.00312	3229.7026	1.00312	3229.7026	1.00602	3229.7026	1.00393	3229.7026	1.00388	3229.7026	1.0073	3229.7026	1.0051	3229.7026	1.00797	3229.7026	1.00926	3229.7026	1.00676	3229.7026	1.00567	3229.7026	1.01467	3229.7026	1.00602	3229.7026	1.00781	3229.7026	1.00917	3229.7026	1.0124	3229.7026	1.0069			0.598	5.12E-04
3228.41689	1.00587	3228.41689	1.01619	3228.41689	1.00594	3228.41689	1.00312	3228.41689	1.00313	3228.41689	1.00602	3228.41689	1.00393	3228.41689	1.00389	3228.41689	1.0073	3228.41689	1.00511	3228.41689	1.00798	3228.41689	1.00926	3228.41689	1.00676	3228.41689	1.00568	3228.41689	1.01467	3228.41689	1.00603	3228.41689	1.00782	3228.41689	1.00918	3228.41689	1.0124	3228.41689	1.00691			0.599	5.12E-04
3227.13118	1.00587	3227.13118	1.01619	3227.13118	1.00593	3227.13118	1.00312	3227.13118	1.00313	3227.13118	1.00602	3227.13118	1.00393	3227.13118	1.00389	3227.13118	1.0073	3227.13118	1.00511	3227.13118	1.00798	3227.13118	1.00926	3227.13118	1.00676	3227.13118	1.00568	3227.13118	1.01467	3227.13118	1.00603	3227.13118	1.00782	3227.13118	1.00918	3227.13118	1.0124	3227.13118	1.00691			0.6	5.12E-04
3225.84548	1.00587	3225.84548	1.01618	3225.84548	1.00592	3225.84548	1.00311	3225.84548	1.00313	3225.84548	1.00601	3225.84548	1.00392	3225.84548	1.00389	3225.84548	1.00729	3225.84548	1.00511	3225.84548	1.00797	3225.84548	1.00926	3225.84548	1.00676	3225.84548	1.00568	3225.84548	1.01466	3225.84548	1.00603	3225.84548	1.00782	3225.84548	1.00919	3225.84548	1.0124	3225.84548	1.00691			0.601	5.12E-04
3224.55977	1.00587	3224.55977	1.01618	3224.55977	1.00593	3224.55977	1.0031	3224.55977	1.00312	3224.55977	1.006	3224.55977	1.00391	3224.55977	1.00388	3224.55977	1.00729	3224.55977	1.00511	3224.55977	1.00797	3224.55977	1.00926	3224.55977	1.00676	3224.55977	1.00568	3224.55977	1.01466	3224.55977	1.00602	3224.55977	1.00781	3224.55977	1.00919	3224.55977	1.01241	3224.55977	1.00691			0.602	5.12E-04
3223.27406	1.00587	3223.27406	1.01618	3223.27406	1.00593	3223.27406	1.00311	3223.27406	1.00312	3223.27406	1.00601	3223.27406	1.00392	3223.27406	1.00389	3223.27406	1.0073	3223.27406	1.00512	3223.27406	1.00798	3223.27406	1.00927	3223.27406	1.00677	3223.27406	1.00569	3223.27406	1.01467	3223.27406	1.00603	3223.27406	1.00781	3223.27406	1.0092	3223.27406	1.01242	3223.27406	1.00691			0.603	5.12E-04
3221.98835	1.00588	3221.98835	1.01618	3221.98835	1.00595	3221.98835	1.00312	3221.98835	1.00313	3221.98835	1.00602	3221.98835	1.00393	3221.98835	1.00389	3221.98835	1.0073	3221.98835	1.00512	3221.98835	1.00798	3221.98835	1.00927	3221.98835	1.00677	3221.98835	1.0057	3221.98835	1.01468	3221.98835	1.00604	3221.98835	1.00782	3221.98835	1.0092	3221.98835	1.01243	3221.98835	1.00692			0.604	5.12E-04
3220.70264	1.00588	3220.70264	1.01617	3220.70264	1.00595	3220.70264	1.00313	3220.70264	1.00313	3220.70264	1.00603	3220.70264	1.00394	3220.70264	1.00389	3220.70264	1.0073	3220.70264	1.00513	3220.70264	1.00798	3220.70264	1.00927	3220.70264	1.00678	3220.70264	1.00571	3220.70264	1.01468	3220.70264	1.00604	3220.70264	1.00782	3220.70264	1.0092	3220.70264	1.01243	3220.70264	1.00692			0.605	5.12E-04
3219.41693	1.00587	3219.41693	1.01617	3219.41693	1.00595	3219.41693	1.00313	3219.41693	1.00313	3219.41693	1.00603	3219.41693	1.00394	3219.41693	1.00388	3219.41693	1.0073	3219.41693	1.00513	3219.41693	1.00798	3219.41693	1.00927	3219.41693	1.00678	3219.41693	1.00571	3219.41693	1.01468	3219.41693	1.00605	3219.41693	1.00783	3219.41693	1.0092	3219.41693	1.01243	3219.41693	1.00692			0.606	5.12E-04
3218.13122	1.00587	3218.13122	1.01617	3218.13122	1.00594	3218.13122	1.00313	3218.13122	1.00314	3218.13122	1.00603	3218.13122	1.00394	3218.13122	1.00389	3218.13122	1.0073	3218.13122	1.00512	3218.13122	1.00799	3218.13122	1.00928	3218.13122	1.00678	3218.13122	1.00572	3218.13122	1.01469	3218.13122	1.00605	3218.13122	1.00784	3218.13122	1.00921	3218.13122	1.01243	3218.13122	1.00693			0.607	5.12E-04
3216.84551	1.00587	3216.84551	1.01618	3216.84551	1.00595	3216.84551	1.00314	3216.84551	1.00314	3216.84551	1.00603	3216.84551	1.00394	3216.84551	1.0039	3216.84551	1.00731	3216.84551	1.00513	3216.84551	1.008	3216.84551	1.00928	3216.84551	1.00679	3216.84551	1.00572	3216.84551	1.01469	3216.84551	1.00606	3216.84551	1.00785	3216.84551	1.00922	3216.84551	1.01244	3216.84551	1.00694			0.608	5.12E-04
3215.5598	1.00588	3215.5598	1.01618	3215.5598	1.00595	3215.5598	1.00314	3215.5598	1.00315	3215.5598	1.00603	3215.5598	1.00395	3215.5598	1.0039	3215.5598	1.00731	3215.5598	1.00513	3215.5598	1.008	3215.5598	1.00929	3215.5598	1.00679	3215.5598	1.00573	3215.5598	1.01469	3215.5598	1.00607	3215.5598	1.00785	3215.5598	1.00923	3215.5598	1.01244	3215.5598	1.00695			0.609	5.12E-04
3214.27409	1.00587	3214.27409	1.01618	3214.27409	1.00595	3214.27409	1.00314	3214.27409	1.00315	3214.27409	1.00604	3214.27409	1.00395	3214.27409	1.0039	3214.27409	1.0073	3214.27409	1.00513	3214.27409	1.00801	3214.27409	1.00929	3214.27409	1.0068	3214.27409	1.00573	3214.27409	1.01468	3214.27409	1.00607	3214.27409	1.00785	3214.27409	1.00923	3214.27409	1.01244	3214.27409	1.00695			0.61	5.12E-04
3212.98838	1.00587	3212.98838	1.01617	3212.98838	1.00595	3212.98838	1.00313	3212.98838	1.00316	3212.98838	1.00604	3212.98838	1.00395	3212.98838	1.00391	3212.98838	1.0073	3212.98838	1.00514	3212.98838	1.00801	3212.98838	1.0093	3212.98838	1.0068	3212.98838	1.00574	3212.98838	1.01469	3212.98838	1.00607	3212.98838	1.00785	3212.98838	1.00923	3212.98838	1.01244	3212.98838	1.00696			0.611	5.12E-04
3211.70267	1.00587	3211.70267	1.01617	3211.70267	1.00595	3211.70267	1.00313	3211.70267	1.00316	3211.70267	1.00604	3211.70267	1.00395	3211.70267	1.00391	3211.70267	1.00731	3211.70267	1.00514	3211.70267	1.008	3211.70267	1.0093	3211.70267	1.0068	3211.70267	1.00575	3211.70267	1.0147	3211.70267	1.00607	3211.70267	1.00785	3211.70267	1.00923	3211.70267	1.01244	3211.70267	1.00696			0.612	5.12E-04
3210.41696	1.00587	3210.41696	1.01617	3210.41696	1.00595	3210.41696	1.00314	3210.41696	1.00317	3210.41696	1.00604	3210.41696	1.00396	3210.41696	1.00391	3210.41696	1.00732	3210.41696	1.00515	3210.41696	1.008	3210.41696	1.0093	3210.41696	1.0068	3210.41696	1.00575	3210.41696	1.0147	3210.41696	1.00608	3210.41696	1.00785	3210.41696	1.00923	3210.41696	1.01244	3210.41696	1.00696			0.613	5.12E-04
3209.13125	1.00587	3209.13125	1.01617	3209.13125	1.00595	3209.13125	1.00313	3209.13125	1.00316	3209.13125	1.00604	3209.13125	1.00396	3209.13125	1.0039	3209.13125	1.00732	3209.13125	1.00515	3209.13125	1.008	3209.13125	1.00931	3209.13125	1.0068	3209.13125	1.00575	3209.13125	1.0147	3209.13125	1.00608	3209.13125	1.00785	3209.13125	1.00923	3209.13125	1.01245	3209.13125	1.00696			0.614	5.12E-04
3207.84554	1.00586	3207.84554	1.01617	3207.84554	1.00594	3207.84554	1.00313	3207.84554	1.00316	3207.84554	1.00604	3207.84554	1.00395	3207.84554	1.0039	3207.84554	1.00731	3207.84554	1.00515	3207.84554	1.008	3207.84554	1.00931	3207.84554	1.0068	3207.84554	1.00575	3207.84554	1.0147	3207.84554	1.00608	3207.84554	1.00785	3207.84554	1.00923	3207.84554	1.01245	3207.84554	1.00696			0.615	5.12E-04
3206.55983	1.00586	3206.55983	1.01616	3206.55983	1.00594	3206.55983	1.00312	3206.55983	1.00315	3206.55983	1.00603	3206.55983	1.00394	3206.55983	1.0039	3206.55983	1.0073	3206.55983	1.00514	3206.55983	1.00801	3206.55983	1.00931	3206.55983	1.0068	3206.55983	1.00575	3206.55983	1.0147	3206.55983	1.00608	3206.55983	1.00786	3206.55983	1.00923	3206.55983	1.01246	3206.55983	1.00696			0.616	5.13E-04
3205.27412	1.00586	3205.27412	1.01615	3205.27412	1.00594	3205.27412	1.00313	3205.27412	1.00314	3205.27412	1.00603	3205.27412	1.00394	3205.27412	1.0039	3205.27412	1.0073	3205.27412	1.00514	3205.27412	1.008	3205.27412	1.0093	3205.27412	1.0068	3205.27412	1.00575	3205.27412	1.0147	3205.27412	1.00608	3205.27412	1.00786	3205.27412	1.00923	3205.27412	1.01246	3205.27412	1.00697			0.617	5.13E-04
3203.98841	1.00585	3203.98841	1.01614	3203.98841	1.00594	3203.98841	1.00313	3203.98841	1.00314	3203.98841	1.00603	3203.98841	1.00394	3203.98841	1.00391	3203.98841	1.00731	3203.98841	1.00514	3203.98841	1.008	3203.98841	1.0093	3203.98841	1.0068	3203.98841	1.00574	3203.98841	1.0147	3203.98841	1.00608	3203.98841	1.00786	3203.98841	1.00923	3203.98841	1.01246	3203.98841	1.00697			0.618	5.13E-04
3202.7027	1.00585	3202.7027	1.01613	3202.7027	1.00594	3202.7027	1.00313	3202.7027	1.00314	3202.7027	1.00603	3202.7027	1.00394	3202.7027	1.00391	3202.7027	1.00731	3202.7027	1.00514	3202.7027	1.008	3202.7027	1.00931	3202.7027	1.0068	3202.7027	1.00574	3202.7027	1.01469	3202.7027	1.00608	3202.7027	1.00786	3202.7027	1.00923	3202.7027	1.01246	3202.7027	1.00698			0.619	5.13E-04
3201.41699	1.00585	3201.41699	1.01613	3201.41699	1.00595	3201.41699	1.00313	3201.41699	1.00315	3201.41699	1.00603	3201.41699	1.00395	3201.41699	1.00391	3201.41699	1.00732	3201.41699	1.00514	3201.41699	1.008	3201.41699	1.00931	3201.41699	1.0068	3201.41699	1.00574	3201.41699	1.0147	3201.41699	1.00609	3201.41699	1.00787	3201.41699	1.00924	3201.41699	1.01247	3201.41699	1.00698			0.62	5.13E-04
3200.13128	1.00585	3200.13128	1.01613	3200.13128	1.00595	3200.13128	1.00313	3200.13128	1.00315	3200.13128	1.00603	3200.13128	1.00395	3200.13128	1.00391	3200.13128	1.00732	3200.13128	1.00515	3200.13128	1.00801	3200.13128	1.00931	3200.13128	1.00681	3200.13128	1.00575	3200.13128	1.01471	3200.13128	1.0061	3200.13128	1.00788	3200.13128	1.00924	3200.13128	1.01247	3200.13128	1.00699			0.621	5.13E-04
3198.84557	1.00586	3198.84557	1.01614	3198.84557	1.00595	3198.84557	1.00314	3198.84557	1.00316	3198.84557	1.00604	3198.84557	1.00396	3198.84557	1.00392	3198.84557	1.00733	3198.84557	1.00515	3198.84557	1.00801	3198.84557	1.00932	3198.84557	1.00682	3198.84557	1.00576	3198.84557	1.01471	3198.84557	1.0061	3198.84557	1.00789	3198.84557	1.00925	3198.84557	1.01248	3198.84557	1.00699			0.622	5.13E-04
3197.55986	1.00586	3197.55986	1.01614	3197.55986	1.00595	3197.55986	1.00314	3197.55986	1.00316	3197.55986	1.00604	3197.55986	1.00396	3197.55986	1.00391	3197.55986	1.00733	3197.55986	1.00515	3197.55986	1.00802	3197.55986	1.00933	3197.55986	1.00682	3197.55986	1.00577	3197.55986	1.01471	3197.55986	1.0061	3197.55986	1.00789	3197.55986	1.00925	3197.55986	1.01249	3197.55986	1.007			0.623	5.13E-04
3196.27415	1.00585	3196.27415	1.01614	3196.27415	1.00595	3196.27415	1.00314	3196.27415	1.00316	3196.27415	1.00604	3196.27415	1.00396	3196.27415	1.00391	3196.27415	1.00733	3196.27415	1.00515	3196.27415	1.00803	3196.27415	1.00933	3196.27415	1.00682	3196.27415	1.00577	3196.27415	1.01471	3196.27415	1.0061	3196.27415	1.00789	3196.27415	1.00925	3196.27415	1.01249	3196.27415	1.007			0.624	5.13E-04
3194.98844	1.00585	3194.98844	1.01614	3194.98844	1.00595	3194.98844	1.00314	3194.98844	1.00316	3194.98844	1.00604	3194.98844	1.00396	3194.98844	1.0039	3194.98844	1.00733	3194.98844	1.00515	3194.98844	1.00803	3194.98844	1.00932	3194.98844	1.00682	3194.98844	1.00578	3194.98844	1.01471	3194.98844	1.0061	3194.98844	1.00789	3194.98844	1.00926	3194.98844	1.01249	3194.98844	1.00701			0.625	5.13E-04
3193.70273	1.00585	3193.70273	1.01614	3193.70273	1.00595	3193.70273	1.00314	3193.70273	1.00316	3193.70273	1.00605	3193.70273	1.00396	3193.70273	1.0039	3193.70273	1.00733	3193.70273	1.00515	3193.70273	1.00803	3193.70273	1.00932	3193.70273	1.00682	3193.70273	1.00578	3193.70273	1.01472	3193.70273	1.00611	3193.70273	1.0079	3193.70273	1.00926	3193.70273	1.01249	3193.70273	1.00701			0.626	5.13E-04
3192.41702	1.00585	3192.41702	1.01614	3192.41702	1.00594	3192.41702	1.00315	3192.41702	1.00317	3192.41702	1.00605	3192.41702	1.00397	3192.41702	1.0039	3192.41702	1.00733	3192.41702	1.00515	3192.41702	1.00803	3192.41702	1.00933	3192.41702	1.00683	3192.41702	1.00578	3192.41702	1.01472	3192.41702	1.00611	3192.41702	1.0079	3192.41702	1.00926	3192.41702	1.0125	3192.41702	1.00701			0.627	5.13E-04
3191.13132	1.00585	3191.13132	1.01614	3191.13132	1.00595	3191.13132	1.00315	3191.13132	1.00317	3191.13132	1.00605	3191.13132	1.00397	3191.13132	1.00391	3191.13132	1.00733	3191.13132	1.00516	3191.13132	1.00803	3191.13132	1.00933	3191.13132	1.00683	3191.13132	1.00578	3191.13132	1.01472	3191.13132	1.00611	3191.13132	1.00791	3191.13132	1.00926	3191.13132	1.01251	3191.13132	1.00701			0.628	5.13E-04
3189.84561	1.00586	3189.84561	1.01614	3189.84561	1.00595	3189.84561	1.00315	3189.84561	1.00318	3189.84561	1.00605	3189.84561	1.00398	3189.84561	1.00391	3189.84561	1.00734	3189.84561	1.00517	3189.84561	1.00803	3189.84561	1.00934	3189.84561	1.00683	3189.84561	1.00579	3189.84561	1.01473	3189.84561	1.00611	3189.84561	1.00792	3189.84561	1.00927	3189.84561	1.01252	3189.84561	1.00702			0.629	5.13E-04
3188.5599	1.00586	3188.5599	1.01613	3188.5599	1.00596	3188.5599	1.00316	3188.5599	1.00318	3188.5599	1.00606	3188.5599	1.00398	3188.5599	1.00392	3188.5599	1.00733	3188.5599	1.00517	3188.5599	1.00803	3188.5599	1.00934	3188.5599	1.00684	3188.5599	1.0058	3188.5599	1.01473	3188.5599	1.00611	3188.5599	1.00791	3188.5599	1.00927	3188.5599	1.01252	3188.5599	1.00703			0.63	5.13E-04
3187.27419	1.00586	3187.27419	1.01613	3187.27419	1.00596	3187.27419	1.00316	3187.27419	1.00318	3187.27419	1.00606	3187.27419	1.00398	3187.27419	1.00393	3187.27419	1.00733	3187.27419	1.00517	3187.27419	1.00803	3187.27419	1.00934	3187.27419	1.00684	3187.27419	1.0058	3187.27419	1.01473	3187.27419	1.00611	3187.27419	1.00791	3187.27419	1.00928	3187.27419	1.01253	3187.27419	1.00704			0.631	5.13E-04
3185.98848	1.00586	3185.98848	1.01613	3185.98848	1.00596	3185.98848	1.00316	3185.98848	1.00318	3185.98848	1.00606	3185.98848	1.00397	3185.98848	1.00393	3185.98848	1.00733	3185.98848	1.00517	3185.98848	1.00803	3185.98848	1.00934	3185.98848	1.00684	3185.98848	1.00581	3185.98848	1.01472	3185.98848	1.00612	3185.98848	1.00791	3185.98848	1.00928	3185.98848	1.01252	3185.98848	1.00705			0.632	5.13E-04
3184.70277	1.00585	3184.70277	1.01612	3184.70277	1.00595	3184.70277	1.00316	3184.70277	1.00317	3184.70277	1.00605	3184.70277	1.00396	3184.70277	1.00393	3184.70277	1.00733	3184.70277	1.00517	3184.70277	1.00803	3184.70277	1.00934	3184.70277	1.00685	3184.70277	1.00581	3184.70277	1.01472	3184.70277	1.00612	3184.70277	1.00791	3184.70277	1.00928	3184.70277	1.01251	3184.70277	1.00704			0.633	5.13E-04
3183.41706	1.00585	3183.41706	1.01612	3183.41706	1.00595	3183.41706	1.00315	3183.41706	1.00317	3183.41706	1.00605	3183.41706	1.00396	3183.41706	1.00392	3183.41706	1.00733	3183.41706	1.00516	3183.41706	1.00803	3183.41706	1.00934	3183.41706	1.00685	3183.41706	1.0058	3183.41706	1.01471	3183.41706	1.00612	3183.41706	1.00791	3183.41706	1.00928	3183.41706	1.01251	3183.41706	1.00704			0.634	5.13E-04
3182.13135	1.00584	3182.13135	1.01611	3182.13135	1.00595	3182.13135	1.00314	3182.13135	1.00316	3182.13135	1.00605	3182.13135	1.00395	3182.13135	1.00391	3182.13135	1.00732	3182.13135	1.00516	3182.13135	1.00802	3182.13135	1.00934	3182.13135	1.00684	3182.13135	1.0058	3182.13135	1.0147	3182.13135	1.00612	3182.13135	1.00791	3182.13135	1.00928	3182.13135	1.0125	3182.13135	1.00703			0.635	5.13E-04
3180.84564	1.00583	3180.84564	1.01611	3180.84564	1.00594	3180.84564	1.00314	3180.84564	1.00316	3180.84564	1.00605	3180.84564	1.00396	3180.84564	1.00391	3180.84564	1.00732	3180.84564	1.00517	3180.84564	1.00803	3180.84564	1.00934	3180.84564	1.00684	3180.84564	1.0058	3180.84564	1.0147	3180.84564	1.00613	3180.84564	1.00791	3180.84564	1.00929	3180.84564	1.01251	3180.84564	1.00703			0.636	5.13E-04
3179.55993	1.00584	3179.55993	1.01611	3179.55993	1.00594	3179.55993	1.00314	3179.55993	1.00317	3179.55993	1.00606	3179.55993	1.00396	3179.55993	1.00392	3179.55993	1.00732	3179.55993	1.00517	3179.55993	1.00803	3179.55993	1.00935	3179.55993	1.00685	3179.55993	1.00581	3179.55993	1.01471	3179.55993	1.00613	3179.55993	1.00792	3179.55993	1.00929	3179.55993	1.01251	3179.55993	1.00704			0.637	5.13E-04
3178.27422	1.00584	3178.27422	1.01611	3178.27422	1.00594	3178.27422	1.00315	3178.27422	1.00317	3178.27422	1.00605	3178.27422	1.00397	3178.27422	1.00392	3178.27422	1.00733	3178.27422	1.00517	3178.27422	1.00804	3178.27422	1.00935	3178.27422	1.00685	3178.27422	1.00581	3178.27422	1.01472	3178.27422	1.00613	3178.27422	1.00792	3178.27422	1.0093	3178.27422	1.01252	3178.27422	1.00704			0.638	5.13E-04
3176.98851	1.00584	3176.98851	1.01611	3176.98851	1.00594	3176.98851	1.00316	3176.98851	1.00318	3176.98851	1.00605	3176.98851	1.00397	3176.98851	1.00392	3176.98851	1.00733	3176.98851	1.00517	3176.98851	1.00804	3176.98851	1.00935	3176.98851	1.00685	3176.98851	1.00582	3176.98851	1.01473	3176.98851	1.00613	3176.98851	1.00792	3176.98851	1.00931	3176.98851	1.01253	3176.98851	1.00705			0.639	5.13E-04
3175.7028	1.00584	3175.7028	1.01611	3175.7028	1.00595	3175.7028	1.00316	3175.7028	1.00318	3175.7028	1.00605	3175.7028	1.00397	3175.7028	1.00392	3175.7028	1.00734	3175.7028	1.00516	3175.7028	1.00804	3175.7028	1.00935	3175.7028	1.00686	3175.7028	1.00583	3175.7028	1.01474	3175.7028	1.00614	3175.7028	1.00793	3175.7028	1.00931	3175.7028	1.01253	3175.7028	1.00705			0.64	5.13E-04
3174.41709	1.00583	3174.41709	1.01611	3174.41709	1.00595	3174.41709	1.00316	3174.41709	1.00319	3174.41709	1.00605	3174.41709	1.00397	3174.41709	1.00392	3174.41709	1.00734	3174.41709	1.00517	3174.41709	1.00804	3174.41709	1.00935	3174.41709	1.00686	3174.41709	1.00583	3174.41709	1.01474	3174.41709	1.00614	3174.41709	1.00794	3174.41709	1.00931	3174.41709	1.01254	3174.41709	1.00705			0.641	5.13E-04
3173.13138	1.00583	3173.13138	1.0161	3173.13138	1.00595	3173.13138	1.00316	3173.13138	1.00319	3173.13138	1.00606	3173.13138	1.00398	3173.13138	1.00392	3173.13138	1.00734	3173.13138	1.00517	3173.13138	1.00805	3173.13138	1.00935	3173.13138	1.00686	3173.13138	1.00583	3173.13138	1.01474	3173.13138	1.00615	3173.13138	1.00795	3173.13138	1.00931	3173.13138	1.01254	3173.13138	1.00705			0.642	5.13E-04
3171.84567	1.00583	3171.84567	1.0161	3171.84567	1.00596	3171.84567	1.00316	3171.84567	1.00319	3171.84567	1.00606	3171.84567	1.00399	3171.84567	1.00392	3171.84567	1.00734	3171.84567	1.00518	3171.84567	1.00806	3171.84567	1.00935	3171.84567	1.00687	3171.84567	1.00583	3171.84567	1.01474	3171.84567	1.00615	3171.84567	1.00795	3171.84567	1.00932	3171.84567	1.01255	3171.84567	1.00706			0.643	5.13E-04
3170.55996	1.00584	3170.55996	1.0161	3170.55996	1.00597	3170.55996	1.00316	3170.55996	1.0032	3170.55996	1.00607	3170.55996	1.004	3170.55996	1.00393	3170.55996	1.00735	3170.55996	1.00518	3170.55996	1.00806	3170.55996	1.00936	3170.55996	1.00688	3170.55996	1.00583	3170.55996	1.01475	3170.55996	1.00616	3170.55996	1.00796	3170.55996	1.00933	3170.55996	1.01256	3170.55996	1.00707			0.644	5.13E-04
3169.27425	1.00584	3169.27425	1.0161	3169.27425	1.00597	3169.27425	1.00317	3169.27425	1.0032	3169.27425	1.00607	3169.27425	1.004	3169.27425	1.00394	3169.27425	1.00735	3169.27425	1.00519	3169.27425	1.00806	3169.27425	1.00936	3169.27425	1.00688	3169.27425	1.00584	3169.27425	1.01475	3169.27425	1.00616	3169.27425	1.00796	3169.27425	1.00933	3169.27425	1.01256	3169.27425	1.00708			0.645	5.13E-04
3167.98854	1.00583	3167.98854	1.0161	3167.98854	1.00596	3167.98854	1.00317	3167.98854	1.00319	3167.98854	1.00607	3167.98854	1.00399	3167.98854	1.00393	3167.98854	1.00735	3167.98854	1.00519	3167.98854	1.00806	3167.98854	1.00936	3167.98854	1.00687	3167.98854	1.00584	3167.98854	1.01475	3167.98854	1.00616	3167.98854	1.00796	3167.98854	1.00933	3167.98854	1.01256	3167.98854	1.00708			0.646	5.13E-04
3166.70283	1.00583	3166.70283	1.01609	3166.70283	1.00595	3166.70283	1.00317	3166.70283	1.00319	3166.70283	1.00606	3166.70283	1.00399	3166.70283	1.00392	3166.70283	1.00734	3166.70283	1.00518	3166.70283	1.00805	3166.70283	1.00935	3166.70283	1.00687	3166.70283	1.00584	3166.70283	1.01474	3166.70283	1.00616	3166.70283	1.00796	3166.70283	1.00932	3166.70283	1.01256	3166.70283	1.00708			0.647	5.13E-04
3165.41712	1.00583	3165.41712	1.01609	3165.41712	1.00595	3165.41712	1.00316	3165.41712	1.00319	3165.41712	1.00606	3165.41712	1.00398	3165.41712	1.00391	3165.41712	1.00734	3165.41712	1.00518	3165.41712	1.00805	3165.41712	1.00935	3165.41712	1.00687	3165.41712	1.00584	3165.41712	1.01474	3165.41712	1.00616	3165.41712	1.00796	3165.41712	1.00933	3165.41712	1.01256	3165.41712	1.00707			0.648	5.13E-04
3164.13141	1.00582	3164.13141	1.01608	3164.13141	1.00595	3164.13141	1.00316	3164.13141	1.00319	3164.13141	1.00606	3164.13141	1.00398	3164.13141	1.00392	3164.13141	1.00734	3164.13141	1.00518	3164.13141	1.00806	3164.13141	1.00936	3164.13141	1.00687	3164.13141	1.00583	3164.13141	1.01474	3164.13141	1.00616	3164.13141	1.00796	3164.13141	1.00933	3164.13141	1.01256	3164.13141	1.00707			0.649	5.13E-04
3162.8457	1.00583	3162.8457	1.01609	3162.8457	1.00595	3162.8457	1.00316	3162.8457	1.00319	3162.8457	1.00607	3162.8457	1.00398	3162.8457	1.00392	3162.8457	1.00734	3162.8457	1.00518	3162.8457	1.00806	3162.8457	1.00936	3162.8457	1.00688	3162.8457	1.00584	3162.8457	1.01475	3162.8457	1.00617	3162.8457	1.00797	3162.8457	1.00933	3162.8457	1.01256	3162.8457	1.00708			0.65	5.13E-04
3161.55999	1.00583	3161.55999	1.01609	3161.55999	1.00596	3161.55999	1.00316	3161.55999	1.00319	3161.55999	1.00607	3161.55999	1.00398	3161.55999	1.00392	3161.55999	1.00733	3161.55999	1.00518	3161.55999	1.00806	3161.55999	1.00936	3161.55999	1.00688	3161.55999	1.00584	3161.55999	1.01475	3161.55999	1.00617	3161.55999	1.00796	3161.55999	1.00934	3161.55999	1.01256	3161.55999	1.00708			0.651	5.13E-04
3160.27428	1.00583	3160.27428	1.01608	3160.27428	1.00595	3160.27428	1.00315	3160.27428	1.00319	3160.27428	1.00605	3160.27428	1.00397	3160.27428	1.00392	3160.27428	1.00733	3160.27428	1.00517	3160.27428	1.00804	3160.27428	1.00935	3160.27428	1.00687	3160.27428	1.00585	3160.27428	1.01475	3160.27428	1.00616	3160.27428	1.00795	3160.27428	1.00933	3160.27428	1.01255	3160.27428	1.00708			0.652	5.13E-04
3158.98857	1.00582	3158.98857	1.01607	3158.98857	1.00594	3158.98857	1.00315	3158.98857	1.00318	3158.98857	1.00604	3158.98857	1.00396	3158.98857	1.00391	3158.98857	1.00732	3158.98857	1.00516	3158.98857	1.00803	3158.98857	1.00935	3158.98857	1.00685	3158.98857	1.00585	3158.98857	1.01473	3158.98857	1.00615	3158.98857	1.00792	3158.98857	1.00933	3158.98857	1.01253	3158.98857	1.00707			0.653	5.13E-04
3157.70286	1.00581	3157.70286	1.01606	3157.70286	1.00594	3157.70286	1.00315	3157.70286	1.00318	3157.70286	1.00603	3157.70286	1.00395	3157.70286	1.00391	3157.70286	1.00732	3157.70286	1.00516	3157.70286	1.00802	3157.70286	1.00935	3157.70286	1.00684	3157.70286	1.00585	3157.70286	1.01472	3157.70286	1.00614	3157.70286	1.00791	3157.70286	1.00932	3157.70286	1.01253	3157.70286	1.00707			0.654	5.13E-04
3156.41715	1.00581	3156.41715	1.01606	3156.41715	1.00594	3156.41715	1.00316	3156.41715	1.00319	3156.41715	1.00604	3156.41715	1.00396	3156.41715	1.00391	3156.41715	1.00733	3156.41715	1.00516	3156.41715	1.00804	3156.41715	1.00936	3156.41715	1.00686	3156.41715	1.00584	3156.41715	1.01473	3156.41715	1.00614	3156.41715	1.00793	3156.41715	1.00933	3156.41715	1.01254	3156.41715	1.00708			0.655	5.13E-04
3155.13145	1.00581	3155.13145	1.01606	3155.13145	1.00594	3155.13145	1.00317	3155.13145	1.0032	3155.13145	1.00605	3155.13145	1.00397	3155.13145	1.00391	3155.13145	1.00734	3155.13145	1.00517	3155.13145	1.00806	3155.13145	1.00937	3155.13145	1.00687	3155.13145	1.00584	3155.13145	1.01474	3155.13145	1.00616	3155.13145	1.00796	3155.13145	1.00933	3155.13145	1.01256	3155.13145	1.00709			0.656	5.13E-04
3153.84574	1.00581	3153.84574	1.01606	3153.84574	1.00595	3153.84574	1.00318	3153.84574	1.0032	3153.84574	1.00606	3153.84574	1.00398	3153.84574	1.00392	3153.84574	1.00734	3153.84574	1.00518	3153.84574	1.00806	3153.84574	1.00937	3153.84574	1.00688	3153.84574	1.00584	3153.84574	1.01475	3153.84574	1.00617	3153.84574	1.00798	3153.84574	1.00934	3153.84574	1.01257	3153.84574	1.0071			0.657	5.13E-04
3152.56003	1.00582	3152.56003	1.01606	3152.56003	1.00596	3152.56003	1.00317	3152.56003	1.0032	3152.56003	1.00607	3152.56003	1.00398	3152.56003	1.00392	3152.56003	1.00734	3152.56003	1.00519	3152.56003	1.00807	3152.56003	1.00937	3152.56003	1.00689	3152.56003	1.00585	3152.56003	1.01476	3152.56003	1.00618	3152.56003	1.00798	3152.56003	1.00935	3152.56003	1.01258	3152.56003	1.00711			0.658	5.13E-04
3151.27432	1.00581	3151.27432	1.01606	3151.27432	1.00596	3151.27432	1.00317	3151.27432	1.0032	3151.27432	1.00607	3151.27432	1.00398	3151.27432	1.00392	3151.27432	1.00734	3151.27432	1.00519	3151.27432	1.00807	3151.27432	1.00938	3151.27432	1.00689	3151.27432	1.00585	3151.27432	1.01476	3151.27432	1.00618	3151.27432	1.00799	3151.27432	1.00935	3151.27432	1.01258	3151.27432	1.0071			0.659	5.13E-04
3149.98861	1.00581	3149.98861	1.01606	3149.98861	1.00596	3149.98861	1.00317	3149.98861	1.0032	3149.98861	1.00607	3149.98861	1.00399	3149.98861	1.00392	3149.98861	1.00734	3149.98861	1.00519	3149.98861	1.00808	3149.98861	1.00938	3149.98861	1.0069	3149.98861	1.00586	3149.98861	1.01476	3149.98861	1.00619	3149.98861	1.00799	3149.98861	1.00935	3149.98861	1.01259	3149.98861	1.00711			0.66	5.13E-04
3148.7029	1.00582	3148.7029	1.01607	3148.7029	1.00596	3148.7029	1.00318	3148.7029	1.00321	3148.7029	1.00607	3148.7029	1.00399	3148.7029	1.00393	3148.7029	1.00734	3148.7029	1.0052	3148.7029	1.00808	3148.7029	1.00939	3148.7029	1.0069	3148.7029	1.00587	3148.7029	1.01477	3148.7029	1.00619	3148.7029	1.008	3148.7029	1.00936	3148.7029	1.0126	3148.7029	1.00711			0.661	5.13E-04
3147.41719	1.00581	3147.41719	1.01607	3147.41719	1.00596	3147.41719	1.00319	3147.41719	1.00321	3147.41719	1.00607	3147.41719	1.00399	3147.41719	1.00394	3147.41719	1.00735	3147.41719	1.0052	3147.41719	1.00809	3147.41719	1.00939	3147.41719	1.0069	3147.41719	1.00587	3147.41719	1.01477	3147.41719	1.00619	3147.41719	1.008	3147.41719	1.00936	3147.41719	1.0126	3147.41719	1.00712			0.662	5.13E-04
3146.13148	1.00581	3146.13148	1.01606	3146.13148	1.00596	3146.13148	1.00318	3146.13148	1.00321	3146.13148	1.00607	3146.13148	1.00399	3146.13148	1.00393	3146.13148	1.00735	3146.13148	1.0052	3146.13148	1.00808	3146.13148	1.00939	3146.13148	1.0069	3146.13148	1.00587	3146.13148	1.01476	3146.13148	1.00619	3146.13148	1.00799	3146.13148	1.00936	3146.13148	1.01259	3146.13148	1.00712			0.663	5.13E-04
3144.84577	1.0058	3144.84577	1.01605	3144.84577	1.00595	3144.84577	1.00317	3144.84577	1.0032	3144.84577	1.00607	3144.84577	1.00398	3144.84577	1.00392	3144.84577	1.00735	3144.84577	1.00519	3144.84577	1.00807	3144.84577	1.00938	3144.84577	1.0069	3144.84577	1.00587	3144.84577	1.01475	3144.84577	1.00618	3144.84577	1.00799	3144.84577	1.00936	3144.84577	1.01258	3144.84577	1.00712			0.664	5.13E-04
3143.56006	1.00579	3143.56006	1.01604	3143.56006	1.00595	3143.56006	1.00317	3143.56006	1.0032	3143.56006	1.00607	3143.56006	1.00397	3143.56006	1.00392	3143.56006	1.00735	3143.56006	1.00518	3143.56006	1.00806	3143.56006	1.00938	3143.56006	1.00689	3143.56006	1.00587	3143.56006	1.01475	3143.56006	1.00618	3143.56006	1.00799	3143.56006	1.00936	3143.56006	1.01258	3143.56006	1.00712			0.665	5.13E-04
3142.27435	1.0058	3142.27435	1.01604	3142.27435	1.00595	3142.27435	1.00317	3142.27435	1.0032	3142.27435	1.00608	3142.27435	1.00397	3142.27435	1.00393	3142.27435	1.00735	3142.27435	1.00518	3142.27435	1.00806	3142.27435	1.00938	3142.27435	1.0069	3142.27435	1.00587	3142.27435	1.01475	3142.27435	1.00619	3142.27435	1.008	3142.27435	1.00937	3142.27435	1.01259	3142.27435	1.00712			0.666	5.13E-04
3140.98864	1.00581	3140.98864	1.01604	3140.98864	1.00595	3140.98864	1.00318	3140.98864	1.00321	3140.98864	1.00608	3140.98864	1.00398	3140.98864	1.00394	3140.98864	1.00735	3140.98864	1.00519	3140.98864	1.00807	3140.98864	1.00939	3140.98864	1.0069	3140.98864	1.00588	3140.98864	1.01476	3140.98864	1.0062	3140.98864	1.00801	3140.98864	1.00938	3140.98864	1.0126	3140.98864	1.00712			0.667	5.13E-04
3139.70293	1.00582	3139.70293	1.01605	3139.70293	1.00595	3139.70293	1.00318	3139.70293	1.00322	3139.70293	1.00608	3139.70293	1.00399	3139.70293	1.00395	3139.70293	1.00736	3139.70293	1.00519	3139.70293	1.00808	3139.70293	1.0094	3139.70293	1.00691	3139.70293	1.00589	3139.70293	1.01477	3139.70293	1.00621	3139.70293	1.00802	3139.70293	1.00939	3139.70293	1.01261	3139.70293	1.00713			0.668	5.13E-04
3138.41722	1.00582	3138.41722	1.01604	3138.41722	1.00595	3138.41722	1.00318	3138.41722	1.00322	3138.41722	1.00607	3138.41722	1.00399	3138.41722	1.00395	3138.41722	1.00736	3138.41722	1.0052	3138.41722	1.00808	3138.41722	1.0094	3138.41722	1.00692	3138.41722	1.00589	3138.41722	1.01477	3138.41722	1.00621	3138.41722	1.00802	3138.41722	1.00939	3138.41722	1.01261	3138.41722	1.00713			0.669	5.13E-04
3137.13151	1.00582	3137.13151	1.01603	3137.13151	1.00595	3137.13151	1.00318	3137.13151	1.00322	3137.13151	1.00607	3137.13151	1.00399	3137.13151	1.00393	3137.13151	1.00735	3137.13151	1.0052	3137.13151	1.00808	3137.13151	1.00939	3137.13151	1.00693	3137.13151	1.00589	3137.13151	1.01476	3137.13151	1.00621	3137.13151	1.00801	3137.13151	1.00939	3137.13151	1.01261	3137.13151	1.00714			0.67	5.13E-04
3135.8458	1.0058	3135.8458	1.01603	3135.8458	1.00595	3135.8458	1.00317	3135.8458	1.00321	3135.8458	1.00607	3135.8458	1.004	3135.8458	1.00392	3135.8458	1.00735	3135.8458	1.0052	3135.8458	1.00808	3135.8458	1.00939	3135.8458	1.00693	3135.8458	1.00589	3135.8458	1.01476	3135.8458	1.00621	3135.8458	1.00801	3135.8458	1.00938	3135.8458	1.01261	3135.8458	1.00714			0.671	5.13E-04
3134.56009	1.00579	3134.56009	1.01603	3134.56009	1.00595	3134.56009	1.00318	3134.56009	1.00321	3134.56009	1.00607	3134.56009	1.004	3134.56009	1.00392	3134.56009	1.00735	3134.56009	1.00521	3134.56009	1.00808	3134.56009	1.00939	3134.56009	1.00693	3134.56009	1.00589	3134.56009	1.01477	3134.56009	1.00621	3134.56009	1.00802	3134.56009	1.00939	3134.56009	1.01261	3134.56009	1.00715			0.672	5.13E-04
3133.27438	1.00579	3133.27438	1.01603	3133.27438	1.00596	3133.27438	1.00319	3133.27438	1.00322	3133.27438	1.00608	3133.27438	1.004	3133.27438	1.00392	3133.27438	1.00736	3133.27438	1.00521	3133.27438	1.00809	3133.27438	1.0094	3133.27438	1.00693	3133.27438	1.0059	3133.27438	1.01478	3133.27438	1.00622	3133.27438	1.00803	3133.27438	1.00939	3133.27438	1.01261	3133.27438	1.00715			0.673	5.13E-04
3131.98867	1.0058	3131.98867	1.01604	3131.98867	1.00597	3131.98867	1.0032	3131.98867	1.00323	3131.98867	1.00609	3131.98867	1.00401	3131.98867	1.00393	3131.98867	1.00737	3131.98867	1.00522	3131.98867	1.0081	3131.98867	1.00941	3131.98867	1.00694	3131.98867	1.00591	3131.98867	1.01479	3131.98867	1.00623	3131.98867	1.00804	3131.98867	1.00941	3131.98867	1.01262	3131.98867	1.00717			0.674	5.13E-04
3130.70296	1.00581	3130.70296	1.01605	3130.70296	1.00598	3130.70296	1.0032	3130.70296	1.00324	3130.70296	1.0061	3130.70296	1.00402	3130.70296	1.00395	3130.70296	1.00738	3130.70296	1.00523	3130.70296	1.00812	3130.70296	1.00942	3130.70296	1.00695	3130.70296	1.00593	3130.70296	1.0148	3130.70296	1.00624	3130.70296	1.00805	3130.70296	1.00941	3130.70296	1.01263	3130.70296	1.00718			0.675	5.13E-04
3129.41725	1.00582	3129.41725	1.01606	3129.41725	1.00597	3129.41725	1.0032	3129.41725	1.00324	3129.41725	1.0061	3129.41725	1.00402	3129.41725	1.00396	3129.41725	1.00738	3129.41725	1.00524	3129.41725	1.00812	3129.41725	1.00942	3129.41725	1.00695	3129.41725	1.00594	3129.41725	1.0148	3129.41725	1.00625	3129.41725	1.00806	3129.41725	1.00942	3129.41725	1.01263	3129.41725	1.00719			0.676	5.13E-04
3128.13154	1.00582	3128.13154	1.01605	3128.13154	1.00597	3128.13154	1.00319	3128.13154	1.00324	3128.13154	1.0061	3128.13154	1.00402	3128.13154	1.00396	3128.13154	1.00738	3128.13154	1.00523	3128.13154	1.00812	3128.13154	1.00943	3128.13154	1.00695	3128.13154	1.00593	3128.13154	1.0148	3128.13154	1.00625	3128.13154	1.00806	3128.13154	1.00942	3128.13154	1.01263	3128.13154	1.00719			0.677	5.13E-04
3126.84583	1.00581	3126.84583	1.01604	3126.84583	1.00596	3126.84583	1.00319	3126.84583	1.00324	3126.84583	1.0061	3126.84583	1.00401	3126.84583	1.00396	3126.84583	1.00738	3126.84583	1.00522	3126.84583	1.00811	3126.84583	1.00943	3126.84583	1.00695	3126.84583	1.00593	3126.84583	1.0148	3126.84583	1.00625	3126.84583	1.00806	3126.84583	1.00942	3126.84583	1.01264	3126.84583	1.00719			0.678	5.13E-04
3125.56012	1.00581	3125.56012	1.01603	3125.56012	1.00596	3125.56012	1.00319	3125.56012	1.00324	3125.56012	1.00609	3125.56012	1.004	3125.56012	1.00395	3125.56012	1.00737	3125.56012	1.00522	3125.56012	1.00811	3125.56012	1.00943	3125.56012	1.00695	3125.56012	1.00593	3125.56012	1.01479	3125.56012	1.00624	3125.56012	1.00806	3125.56012	1.00942	3125.56012	1.01265	3125.56012	1.0072			0.679	5.13E-04
3124.27441	1.0058	3124.27441	1.01603	3124.27441	1.00596	3124.27441	1.00319	3124.27441	1.00324	3124.27441	1.00609	3124.27441	1.004	3124.27441	1.00395	3124.27441	1.00738	3124.27441	1.00522	3124.27441	1.00811	3124.27441	1.00943	3124.27441	1.00694	3124.27441	1.00593	3124.27441	1.01479	3124.27441	1.00624	3124.27441	1.00806	3124.27441	1.00943	3124.27441	1.01265	3124.27441	1.0072			0.68	5.13E-04
3122.9887	1.00581	3122.9887	1.01603	3122.9887	1.00596	3122.9887	1.0032	3122.9887	1.00324	3122.9887	1.00609	3122.9887	1.004	3122.9887	1.00396	3122.9887	1.00738	3122.9887	1.00522	3122.9887	1.00812	3122.9887	1.00942	3122.9887	1.00694	3122.9887	1.00593	3122.9887	1.01479	3122.9887	1.00625	3122.9887	1.00807	3122.9887	1.00944	3122.9887	1.01265	3122.9887	1.0072			0.681	5.13E-04
3121.70299	1.00581	3121.70299	1.01603	3121.70299	1.00597	3121.70299	1.0032	3121.70299	1.00324	3121.70299	1.00609	3121.70299	1.004	3121.70299	1.00397	3121.70299	1.00738	3121.70299	1.00523	3121.70299	1.00813	3121.70299	1.00943	3121.70299	1.00695	3121.70299	1.00593	3121.70299	1.01479	3121.70299	1.00625	3121.70299	1.00807	3121.70299	1.00945	3121.70299	1.01265	3121.70299	1.00721			0.682	5.13E-04
3120.41729	1.0058	3120.41729	1.01602	3120.41729	1.00597	3120.41729	1.00321	3120.41729	1.00324	3120.41729	1.00609	3120.41729	1.00401	3120.41729	1.00397	3120.41729	1.00738	3120.41729	1.00523	3120.41729	1.00813	3120.41729	1.00943	3120.41729	1.00695	3120.41729	1.00593	3120.41729	1.0148	3120.41729	1.00625	3120.41729	1.00807	3120.41729	1.00945	3120.41729	1.01265	3120.41729	1.00721			0.683	5.13E-04
3119.13158	1.0058	3119.13158	1.01601	3119.13158	1.00597	3119.13158	1.0032	3119.13158	1.00324	3119.13158	1.00609	3119.13158	1.00401	3119.13158	1.00397	3119.13158	1.00737	3119.13158	1.00523	3119.13158	1.00812	3119.13158	1.00944	3119.13158	1.00695	3119.13158	1.00594	3119.13158	1.0148	3119.13158	1.00626	3119.13158	1.00807	3119.13158	1.00945	3119.13158	1.01265	3119.13158	1.00721			0.684	5.13E-04
3117.84587	1.00579	3117.84587	1.01601	3117.84587	1.00597	3117.84587	1.0032	3117.84587	1.00325	3117.84587	1.00609	3117.84587	1.00402	3117.84587	1.00397	3117.84587	1.00737	3117.84587	1.00523	3117.84587	1.00812	3117.84587	1.00944	3117.84587	1.00695	3117.84587	1.00594	3117.84587	1.0148	3117.84587	1.00626	3117.84587	1.00806	3117.84587	1.00946	3117.84587	1.01266	3117.84587	1.00722			0.685	5.13E-04
3116.56016	1.0058	3116.56016	1.01601	3116.56016	1.00597	3116.56016	1.0032	3116.56016	1.00325	3116.56016	1.00609	3116.56016	1.00402	3116.56016	1.00397	3116.56016	1.00738	3116.56016	1.00524	3116.56016	1.00812	3116.56016	1.00944	3116.56016	1.00696	3116.56016	1.00595	3116.56016	1.0148	3116.56016	1.00627	3116.56016	1.00807	3116.56016	1.00947	3116.56016	1.01266	3116.56016	1.00723			0.686	5.13E-04
3115.27445	1.0058	3115.27445	1.01602	3115.27445	1.00598	3115.27445	1.0032	3115.27445	1.00325	3115.27445	1.0061	3115.27445	1.00402	3115.27445	1.00397	3115.27445	1.00738	3115.27445	1.00524	3115.27445	1.00812	3115.27445	1.00944	3115.27445	1.00697	3115.27445	1.00596	3115.27445	1.0148	3115.27445	1.00628	3115.27445	1.00808	3115.27445	1.00947	3115.27445	1.01267	3115.27445	1.00723			0.687	5.13E-04
3113.98874	1.0058	3113.98874	1.01602	3113.98874	1.00598	3113.98874	1.0032	3113.98874	1.00325	3113.98874	1.0061	3113.98874	1.00402	3113.98874	1.00397	3113.98874	1.00739	3113.98874	1.00524	3113.98874	1.00813	3113.98874	1.00944	3113.98874	1.00697	3113.98874	1.00596	3113.98874	1.0148	3113.98874	1.00628	3113.98874	1.00809	3113.98874	1.00946	3113.98874	1.01267	3113.98874	1.00723			0.688	5.13E-04
3112.70303	1.00579	3112.70303	1.01602	3112.70303	1.00598	3112.70303	1.00321	3112.70303	1.00325	3112.70303	1.0061	3112.70303	1.00402	3112.70303	1.00397	3112.70303	1.00739	3112.70303	1.00524	3112.70303	1.00813	3112.70303	1.00944	3112.70303	1.00698	3112.70303	1.00597	3112.70303	1.0148	3112.70303	1.00628	3112.70303	1.00809	3112.70303	1.00946	3112.70303	1.01267	3112.70303	1.00724			0.689	5.13E-04
3111.41732	1.00579	3111.41732	1.01602	3111.41732	1.00597	3111.41732	1.00321	3111.41732	1.00325	3111.41732	1.0061	3111.41732	1.00402	3111.41732	1.00396	3111.41732	1.00738	3111.41732	1.00524	3111.41732	1.00813	3111.41732	1.00944	3111.41732	1.00698	3111.41732	1.00597	3111.41732	1.0148	3111.41732	1.00627	3111.41732	1.00809	3111.41732	1.00946	3111.41732	1.01267	3111.41732	1.00724			0.69	5.13E-04
3110.13161	1.00578	3110.13161	1.01602	3110.13161	1.00597	3110.13161	1.00321	3110.13161	1.00325	3110.13161	1.0061	3110.13161	1.00401	3110.13161	1.00396	3110.13161	1.00738	3110.13161	1.00525	3110.13161	1.00813	3110.13161	1.00944	3110.13161	1.00698	3110.13161	1.00597	3110.13161	1.0148	3110.13161	1.00627	3110.13161	1.00808	3110.13161	1.00946	3110.13161	1.01266	3110.13161	1.00724			0.691	5.13E-04
3108.8459	1.00579	3108.8459	1.01601	3108.8459	1.00597	3108.8459	1.00321	3108.8459	1.00325	3108.8459	1.0061	3108.8459	1.00401	3108.8459	1.00396	3108.8459	1.00739	3108.8459	1.00525	3108.8459	1.00813	3108.8459	1.00944	3108.8459	1.00698	3108.8459	1.00597	3108.8459	1.01481	3108.8459	1.00627	3108.8459	1.00808	3108.8459	1.00948	3108.8459	1.01267	3108.8459	1.00724			0.692	5.13E-04
3107.56019	1.00579	3107.56019	1.01602	3107.56019	1.00597	3107.56019	1.00321	3107.56019	1.00326	3107.56019	1.0061	3107.56019	1.00402	3107.56019	1.00397	3107.56019	1.00739	3107.56019	1.00525	3107.56019	1.00814	3107.56019	1.00945	3107.56019	1.00698	3107.56019	1.00598	3107.56019	1.01481	3107.56019	1.00628	3107.56019	1.00809	3107.56019	1.00949	3107.56019	1.01268	3107.56019	1.00725			0.693	5.13E-04
3106.27448	1.00579	3106.27448	1.01601	3106.27448	1.00597	3106.27448	1.00321	3106.27448	1.00326	3106.27448	1.0061	3106.27448	1.00402	3106.27448	1.00397	3106.27448	1.0074	3106.27448	1.00526	3106.27448	1.00814	3106.27448	1.00945	3106.27448	1.00699	3106.27448	1.00599	3106.27448	1.01482	3106.27448	1.00629	3106.27448	1.00809	3106.27448	1.00949	3106.27448	1.01269	3106.27448	1.00726			0.694	5.13E-04
3104.98877	1.00579	3104.98877	1.01601	3104.98877	1.00597	3104.98877	1.00321	3104.98877	1.00326	3104.98877	1.0061	3104.98877	1.00403	3104.98877	1.00396	3104.98877	1.00739	3104.98877	1.00526	3104.98877	1.00814	3104.98877	1.00946	3104.98877	1.00699	3104.98877	1.00599	3104.98877	1.01481	3104.98877	1.0063	3104.98877	1.00809	3104.98877	1.00948	3104.98877	1.01269	3104.98877	1.00726			0.695	5.13E-04
3103.70306	1.00577	3103.70306	1.016	3103.70306	1.00596	3103.70306	1.0032	3103.70306	1.00325	3103.70306	1.0061	3103.70306	1.00402	3103.70306	1.00396	3103.70306	1.00738	3103.70306	1.00525	3103.70306	1.00814	3103.70306	1.00946	3103.70306	1.00699	3103.70306	1.00599	3103.70306	1.01481	3103.70306	1.0063	3103.70306	1.00809	3103.70306	1.00948	3103.70306	1.01269	3103.70306	1.00726			0.696	5.13E-04
3102.41735	1.00576	3102.41735	1.01599	3102.41735	1.00596	3102.41735	1.00319	3102.41735	1.00324	3102.41735	1.0061	3102.41735	1.00402	3102.41735	1.00396	3102.41735	1.00737	3102.41735	1.00524	3102.41735	1.00813	3102.41735	1.00945	3102.41735	1.00699	3102.41735	1.00599	3102.41735	1.01481	3102.41735	1.0063	3102.41735	1.00809	3102.41735	1.00948	3102.41735	1.01268	3102.41735	1.00725			0.697	5.13E-04
3101.13164	1.00576	3101.13164	1.01598	3101.13164	1.00596	3101.13164	1.00319	3101.13164	1.00324	3101.13164	1.0061	3101.13164	1.00401	3101.13164	1.00395	3101.13164	1.00738	3101.13164	1.00524	3101.13164	1.00812	3101.13164	1.00945	3101.13164	1.00698	3101.13164	1.00599	3101.13164	1.01481	3101.13164	1.00629	3101.13164	1.0081	3101.13164	1.00948	3101.13164	1.01268	3101.13164	1.00725			0.698	5.13E-04
3099.84593	1.00576	3099.84593	1.01598	3099.84593	1.00596	3099.84593	1.00319	3099.84593	1.00323	3099.84593	1.00609	3099.84593	1.00401	3099.84593	1.00395	3099.84593	1.00738	3099.84593	1.00525	3099.84593	1.00812	3099.84593	1.00944	3099.84593	1.00698	3099.84593	1.00599	3099.84593	1.01481	3099.84593	1.00629	3099.84593	1.0081	3099.84593	1.00949	3099.84593	1.01268	3099.84593	1.00725			0.699	5.13E-04
3098.56022	1.00577	3098.56022	1.01598	3098.56022	1.00597	3098.56022	1.00319	3098.56022	1.00323	3098.56022	1.0061	3098.56022	1.00401	3098.56022	1.00395	3098.56022	1.00739	3098.56022	1.00525	3098.56022	1.00812	3098.56022	1.00945	3098.56022	1.00699	3098.56022	1.00599	3098.56022	1.01482	3098.56022	1.00629	3098.56022	1.00811	3098.56022	1.00949	3098.56022	1.01269	3098.56022	1.00726			0.7	5.13E-04
3097.27451	1.00577	3097.27451	1.01599	3097.27451	1.00597	3097.27451	1.0032	3097.27451	1.00324	3097.27451	1.0061	3097.27451	1.00401	3097.27451	1.00395	3097.27451	1.00739	3097.27451	1.00525	3097.27451	1.00813	3097.27451	1.00946	3097.27451	1.00699	3097.27451	1.006	3097.27451	1.01482	3097.27451	1.0063	3097.27451	1.00811	3097.27451	1.00949	3097.27451	1.0127	3097.27451	1.00726			0.701	5.13E-04
3095.9888	1.00578	3095.9888	1.01599	3095.9888	1.00597	3095.9888	1.00321	3095.9888	1.00325	3095.9888	1.0061	3095.9888	1.00401	3095.9888	1.00396	3095.9888	1.0074	3095.9888	1.00525	3095.9888	1.00814	3095.9888	1.00946	3095.9888	1.00699	3095.9888	1.006	3095.9888	1.01483	3095.9888	1.00631	3095.9888	1.00812	3095.9888	1.0095	3095.9888	1.01271	3095.9888	1.00727			0.702	5.13E-04
3094.70309	1.00578	3094.70309	1.01599	3094.70309	1.00597	3094.70309	1.00321	3094.70309	1.00326	3094.70309	1.00611	3094.70309	1.00402	3094.70309	1.00397	3094.70309	1.0074	3094.70309	1.00525	3094.70309	1.00814	3094.70309	1.00947	3094.70309	1.00699	3094.70309	1.006	3094.70309	1.01483	3094.70309	1.00631	3094.70309	1.00812	3094.70309	1.0095	3094.70309	1.01271	3094.70309	1.00727			0.703	5.13E-04
3093.41738	1.00577	3093.41738	1.01598	3093.41738	1.00597	3093.41738	1.00321	3093.41738	1.00327	3093.41738	1.00611	3093.41738	1.00403	3093.41738	1.00398	3093.41738	1.0074	3093.41738	1.00526	3093.41738	1.00815	3093.41738	1.00947	3093.41738	1.007	3093.41738	1.00601	3093.41738	1.01483	3093.41738	1.00631	3093.41738	1.00813	3093.41738	1.0095	3093.41738	1.01272	3093.41738	1.00728			0.704	5.13E-04
3092.13167	1.00577	3092.13167	1.01598	3092.13167	1.00598	3092.13167	1.00322	3092.13167	1.00327	3092.13167	1.00612	3092.13167	1.00403	3092.13167	1.00398	3092.13167	1.0074	3092.13167	1.00526	3092.13167	1.00816	3092.13167	1.00948	3092.13167	1.00701	3092.13167	1.00601	3092.13167	1.01484	3092.13167	1.00632	3092.13167	1.00813	3092.13167	1.00951	3092.13167	1.01272	3092.13167	1.00728			0.705	5.13E-04
3090.84596	1.00577	3090.84596	1.01598	3090.84596	1.00598	3090.84596	1.00322	3090.84596	1.00327	3090.84596	1.00612	3090.84596	1.00404	3090.84596	1.00398	3090.84596	1.0074	3090.84596	1.00526	3090.84596	1.00817	3090.84596	1.00949	3090.84596	1.00702	3090.84596	1.00602	3090.84596	1.01484	3090.84596	1.00632	3090.84596	1.00814	3090.84596	1.00951	3090.84596	1.01272	3090.84596	1.00728			0.706	5.13E-04
3089.56025	1.00577	3089.56025	1.01598	3089.56025	1.00597	3089.56025	1.00322	3089.56025	1.00327	3089.56025	1.00612	3089.56025	1.00404	3089.56025	1.00397	3089.56025	1.0074	3089.56025	1.00526	3089.56025	1.00817	3089.56025	1.00949	3089.56025	1.00702	3089.56025	1.00602	3089.56025	1.01484	3089.56025	1.00632	3089.56025	1.00814	3089.56025	1.00952	3089.56025	1.01272	3089.56025	1.00729			0.707	5.13E-04
3088.27454	1.00577	3088.27454	1.01598	3088.27454	1.00597	3088.27454	1.00323	3088.27454	1.00326	3088.27454	1.00612	3088.27454	1.00404	3088.27454	1.00397	3088.27454	1.0074	3088.27454	1.00526	3088.27454	1.00817	3088.27454	1.00949	3088.27454	1.00702	3088.27454	1.00602	3088.27454	1.01484	3088.27454	1.00632	3088.27454	1.00814	3088.27454	1.00953	3088.27454	1.01272	3088.27454	1.00729			0.708	5.13E-04
3086.98883	1.00577	3086.98883	1.01598	3086.98883	1.00597	3086.98883	1.00323	3086.98883	1.00326	3086.98883	1.00612	3086.98883	1.00404	3086.98883	1.00397	3086.98883	1.0074	3086.98883	1.00526	3086.98883	1.00817	3086.98883	1.00949	3086.98883	1.00701	3086.98883	1.00602	3086.98883	1.01484	3086.98883	1.00632	3086.98883	1.00814	3086.98883	1.00953	3086.98883	1.01273	3086.98883	1.00729			0.709	5.13E-04
3085.70313	1.00577	3085.70313	1.01597	3085.70313	1.00597	3085.70313	1.00322	3085.70313	1.00327	3085.70313	1.00612	3085.70313	1.00404	3085.70313	1.00398	3085.70313	1.00741	3085.70313	1.00526	3085.70313	1.00817	3085.70313	1.00949	3085.70313	1.00701	3085.70313	1.00602	3085.70313	1.01484	3085.70313	1.00633	3085.70313	1.00814	3085.70313	1.00953	3085.70313	1.01274	3085.70313	1.0073			0.71	5.13E-04
3084.41742	1.00577	3084.41742	1.01597	3084.41742	1.00596	3084.41742	1.00322	3084.41742	1.00327	3084.41742	1.00612	3084.41742	1.00403	3084.41742	1.00398	3084.41742	1.00741	3084.41742	1.00526	3084.41742	1.00816	3084.41742	1.00949	3084.41742	1.00701	3084.41742	1.00602	3084.41742	1.01484	3084.41742	1.00633	3084.41742	1.00814	3084.41742	1.00953	3084.41742	1.01274	3084.41742	1.00729			0.711	5.13E-04
3083.13171	1.00576	3083.13171	1.01597	3083.13171	1.00596	3083.13171	1.00323	3083.13171	1.00327	3083.13171	1.00612	3083.13171	1.00403	3083.13171	1.00398	3083.13171	1.0074	3083.13171	1.00526	3083.13171	1.00816	3083.13171	1.00949	3083.13171	1.00701	3083.13171	1.00602	3083.13171	1.01484	3083.13171	1.00633	3083.13171	1.00813	3083.13171	1.00952	3083.13171	1.01274	3083.13171	1.00729			0.712	5.13E-04
3081.846	1.00576	3081.846	1.01596	3081.846	1.00596	3081.846	1.00323	3081.846	1.00326	3081.846	1.00611	3081.846	1.00403	3081.846	1.00397	3081.846	1.0074	3081.846	1.00527	3081.846	1.00815	3081.846	1.00948	3081.846	1.00701	3081.846	1.00602	3081.846	1.01484	3081.846	1.00632	3081.846	1.00813	3081.846	1.00952	3081.846	1.01274	3081.846	1.00728			0.713	5.13E-04
3080.56029	1.00576	3080.56029	1.01596	3080.56029	1.00597	3080.56029	1.00323	3080.56029	1.00326	3080.56029	1.00611	3080.56029	1.00403	3080.56029	1.00397	3080.56029	1.0074	3080.56029	1.00527	3080.56029	1.00815	3080.56029	1.00948	3080.56029	1.00701	3080.56029	1.00603	3080.56029	1.01484	3080.56029	1.00633	3080.56029	1.00814	3080.56029	1.00953	3080.56029	1.01275	3080.56029	1.00729			0.714	5.13E-04
3079.27458	1.00575	3079.27458	1.01596	3079.27458	1.00597	3079.27458	1.00323	3079.27458	1.00327	3079.27458	1.00611	3079.27458	1.00404	3079.27458	1.00398	3079.27458	1.0074	3079.27458	1.00527	3079.27458	1.00816	3079.27458	1.00949	3079.27458	1.00702	3079.27458	1.00604	3079.27458	1.01484	3079.27458	1.00633	3079.27458	1.00814	3079.27458	1.00954	3079.27458	1.01275	3079.27458	1.0073			0.715	5.13E-04
3077.98887	1.00575	3077.98887	1.01596	3077.98887	1.00597	3077.98887	1.00322	3077.98887	1.00327	3077.98887	1.00611	3077.98887	1.00404	3077.98887	1.00399	3077.98887	1.00741	3077.98887	1.00528	3077.98887	1.00816	3077.98887	1.00949	3077.98887	1.00703	3077.98887	1.00604	3077.98887	1.01484	3077.98887	1.00634	3077.98887	1.00815	3077.98887	1.00955	3077.98887	1.01274	3077.98887	1.0073			0.716	5.13E-04
3076.70316	1.00575	3076.70316	1.01596	3076.70316	1.00598	3076.70316	1.00322	3076.70316	1.00327	3076.70316	1.00612	3076.70316	1.00404	3076.70316	1.00399	3076.70316	1.00741	3076.70316	1.00528	3076.70316	1.00816	3076.70316	1.00949	3076.70316	1.00703	3076.70316	1.00604	3076.70316	1.01485	3076.70316	1.00635	3076.70316	1.00816	3076.70316	1.00956	3076.70316	1.01274	3076.70316	1.00731			0.717	5.13E-04
3075.41745	1.00575	3075.41745	1.01596	3075.41745	1.00598	3075.41745	1.00322	3075.41745	1.00327	3075.41745	1.00612	3075.41745	1.00404	3075.41745	1.00399	3075.41745	1.00742	3075.41745	1.00528	3075.41745	1.00816	3075.41745	1.00949	3075.41745	1.00702	3075.41745	1.00605	3075.41745	1.01485	3075.41745	1.00635	3075.41745	1.00816	3075.41745	1.00956	3075.41745	1.01274	3075.41745	1.00731			0.718	5.13E-04
3074.13174	1.00576	3074.13174	1.01595	3074.13174	1.00597	3074.13174	1.00323	3074.13174	1.00327	3074.13174	1.00612	3074.13174	1.00403	3074.13174	1.00398	3074.13174	1.00742	3074.13174	1.00528	3074.13174	1.00816	3074.13174	1.00949	3074.13174	1.00702	3074.13174	1.00605	3074.13174	1.01485	3074.13174	1.00635	3074.13174	1.00816	3074.13174	1.00956	3074.13174	1.01274	3074.13174	1.00731			0.719	5.13E-04
3072.84603	1.00576	3072.84603	1.01595	3072.84603	1.00597	3072.84603	1.00323	3072.84603	1.00328	3072.84603	1.00613	3072.84603	1.00404	3072.84603	1.00399	3072.84603	1.00742	3072.84603	1.00528	3072.84603	1.00816	3072.84603	1.0095	3072.84603	1.00703	3072.84603	1.00606	3072.84603	1.01485	3072.84603	1.00635	3072.84603	1.00817	3072.84603	1.00956	3072.84603	1.01275	3072.84603	1.00732			0.72	5.13E-04
3071.56032	1.00576	3071.56032	1.01595	3071.56032	1.00597	3071.56032	1.00324	3071.56032	1.00328	3071.56032	1.00613	3071.56032	1.00405	3071.56032	1.004	3071.56032	1.00742	3071.56032	1.00528	3071.56032	1.00817	3071.56032	1.00951	3071.56032	1.00704	3071.56032	1.00606	3071.56032	1.01486	3071.56032	1.00635	3071.56032	1.00817	3071.56032	1.00957	3071.56032	1.01275	3071.56032	1.00733			0.721	5.13E-04
3070.27461	1.00576	3070.27461	1.01595	3070.27461	1.00598	3070.27461	1.00324	3070.27461	1.00329	3070.27461	1.00613	3070.27461	1.00405	3070.27461	1.004	3070.27461	1.00742	3070.27461	1.00528	3070.27461	1.00818	3070.27461	1.00952	3070.27461	1.00704	3070.27461	1.00607	3070.27461	1.01487	3070.27461	1.00636	3070.27461	1.00818	3070.27461	1.00956	3070.27461	1.01276	3070.27461	1.00734			0.722	5.13E-04
3068.9889	1.00575	3068.9889	1.01595	3068.9889	1.00597	3068.9889	1.00324	3068.9889	1.00328	3068.9889	1.00613	3068.9889	1.00405	3068.9889	1.00399	3068.9889	1.00742	3068.9889	1.00527	3068.9889	1.00818	3068.9889	1.00951	3068.9889	1.00704	3068.9889	1.00606	3068.9889	1.01487	3068.9889	1.00636	3068.9889	1.00817	3068.9889	1.00956	3068.9889	1.01276	3068.9889	1.00733			0.723	5.13E-04
3067.70319	1.00574	3067.70319	1.01595	3067.70319	1.00596	3067.70319	1.00324	3067.70319	1.00328	3067.70319	1.00612	3067.70319	1.00404	3067.70319	1.00399	3067.70319	1.00741	3067.70319	1.00527	3067.70319	1.00817	3067.70319	1.00951	3067.70319	1.00703	3067.70319	1.00606	3067.70319	1.01486	3067.70319	1.00636	3067.70319	1.00817	3067.70319	1.00956	3067.70319	1.01276	3067.70319	1.00733			0.724	5.13E-04
3066.41748	1.00574	3066.41748	1.01594	3066.41748	1.00596	3066.41748	1.00324	3066.41748	1.00327	3066.41748	1.00612	3066.41748	1.00404	3066.41748	1.00399	3066.41748	1.00741	3066.41748	1.00527	3066.41748	1.00817	3066.41748	1.00951	3066.41748	1.00704	3066.41748	1.00605	3066.41748	1.01486	3066.41748	1.00636	3066.41748	1.00817	3066.41748	1.00956	3066.41748	1.01276	3066.41748	1.00733			0.725	5.13E-04
3065.13177	1.00574	3065.13177	1.01594	3065.13177	1.00597	3065.13177	1.00323	3065.13177	1.00328	3065.13177	1.00613	3065.13177	1.00404	3065.13177	1.00399	3065.13177	1.00741	3065.13177	1.00528	3065.13177	1.00817	3065.13177	1.00951	3065.13177	1.00704	3065.13177	1.00605	3065.13177	1.01486	3065.13177	1.00636	3065.13177	1.00817	3065.13177	1.00957	3065.13177	1.01276	3065.13177	1.00733			0.726	5.13E-04
3063.84606	1.00574	3063.84606	1.01594	3063.84606	1.00597	3063.84606	1.00323	3063.84606	1.00328	3063.84606	1.00613	3063.84606	1.00404	3063.84606	1.00399	3063.84606	1.00741	3063.84606	1.00528	3063.84606	1.00817	3063.84606	1.00951	3063.84606	1.00704	3063.84606	1.00605	3063.84606	1.01486	3063.84606	1.00636	3063.84606	1.00817	3063.84606	1.00957	3063.84606	1.01276	3063.84606	1.00733			0.727	5.13E-04
3062.56035	1.00574	3062.56035	1.01594	3062.56035	1.00597	3062.56035	1.00323	3062.56035	1.00328	3062.56035	1.00613	3062.56035	1.00404	3062.56035	1.00399	3062.56035	1.00742	3062.56035	1.00529	3062.56035	1.00818	3062.56035	1.00951	3062.56035	1.00704	3062.56035	1.00606	3062.56035	1.01487	3062.56035	1.00637	3062.56035	1.00817	3062.56035	1.00958	3062.56035	1.01277	3062.56035	1.00734			0.728	5.13E-04
3061.27464	1.00574	3061.27464	1.01593	3061.27464	1.00597	3061.27464	1.00324	3061.27464	1.00328	3061.27464	1.00613	3061.27464	1.00405	3061.27464	1.00399	3061.27464	1.00742	3061.27464	1.00529	3061.27464	1.00818	3061.27464	1.00951	3061.27464	1.00704	3061.27464	1.00607	3061.27464	1.01487	3061.27464	1.00637	3061.27464	1.00817	3061.27464	1.00959	3061.27464	1.01277	3061.27464	1.00734			0.729	5.13E-04
3059.98893	1.00573	3059.98893	1.01593	3059.98893	1.00597	3059.98893	1.00324	3059.98893	1.00328	3059.98893	1.00613	3059.98893	1.00405	3059.98893	1.00399	3059.98893	1.00742	3059.98893	1.00528	3059.98893	1.00819	3059.98893	1.00951	3059.98893	1.00704	3059.98893	1.00607	3059.98893	1.01486	3059.98893	1.00637	3059.98893	1.00817	3059.98893	1.00959	3059.98893	1.01277	3059.98893	1.00734			0.73	5.13E-04
3058.70322	1.00573	3058.70322	1.01593	3058.70322	1.00597	3058.70322	1.00324	3058.70322	1.00328	3058.70322	1.00613	3058.70322	1.00405	3058.70322	1.00399	3058.70322	1.00742	3058.70322	1.00528	3058.70322	1.00819	3058.70322	1.00951	3058.70322	1.00704	3058.70322	1.00607	3058.70322	1.01486	3058.70322	1.00637	3058.70322	1.00817	3058.70322	1.00959	3058.70322	1.01277	3058.70322	1.00734			0.731	5.13E-04
3057.41751	1.00573	3057.41751	1.01593	3057.41751	1.00597	3057.41751	1.00325	3057.41751	1.00328	3057.41751	1.00613	3057.41751	1.00404	3057.41751	1.00399	3057.41751	1.00742	3057.41751	1.00529	3057.41751	1.00819	3057.41751	1.00951	3057.41751	1.00705	3057.41751	1.00608	3057.41751	1.01486	3057.41751	1.00638	3057.41751	1.00817	3057.41751	1.00959	3057.41751	1.01277	3057.41751	1.00734			0.732	5.13E-04
3056.1318	1.00574	3056.1318	1.01593	3056.1318	1.00597	3056.1318	1.00325	3056.1318	1.00328	3056.1318	1.00614	3056.1318	1.00404	3056.1318	1.00399	3056.1318	1.00742	3056.1318	1.00529	3056.1318	1.00819	3056.1318	1.00952	3056.1318	1.00705	3056.1318	1.00608	3056.1318	1.01486	3056.1318	1.00638	3056.1318	1.00817	3056.1318	1.00959	3056.1318	1.01278	3056.1318	1.00734			0.733	5.13E-04
3054.84609	1.00574	3054.84609	1.01593	3054.84609	1.00597	3054.84609	1.00325	3054.84609	1.00328	3054.84609	1.00613	3054.84609	1.00404	3054.84609	1.00399	3054.84609	1.00742	3054.84609	1.00529	3054.84609	1.00818	3054.84609	1.00952	3054.84609	1.00705	3054.84609	1.00608	3054.84609	1.01486	3054.84609	1.00638	3054.84609	1.00817	3054.84609	1.00959	3054.84609	1.01278	3054.84609	1.00734			0.734	5.13E-04
3053.56038	1.00573	3053.56038	1.01592	3053.56038	1.00597	3053.56038	1.00324	3053.56038	1.00327	3053.56038	1.00613	3053.56038	1.00404	3053.56038	1.00399	3053.56038	1.00742	3053.56038	1.00529	3053.56038	1.00818	3053.56038	1.00952	3053.56038	1.00705	3053.56038	1.00607	3053.56038	1.01487	3053.56038	1.00638	3053.56038	1.00817	3053.56038	1.00959	3053.56038	1.01278	3053.56038	1.00735			0.735	5.13E-04
3052.27467	1.00573	3052.27467	1.01593	3052.27467	1.00598	3052.27467	1.00325	3052.27467	1.00328	3052.27467	1.00613	3052.27467	1.00404	3052.27467	1.00399	3052.27467	1.00742	3052.27467	1.00529	3052.27467	1.00818	3052.27467	1.00952	3052.27467	1.00705	3052.27467	1.00608	3052.27467	1.01487	3052.27467	1.00638	3052.27467	1.00818	3052.27467	1.0096	3052.27467	1.01278	3052.27467	1.00735			0.736	5.13E-04
3050.98896	1.00573	3050.98896	1.01593	3050.98896	1.00598	3050.98896	1.00325	3050.98896	1.00328	3050.98896	1.00614	3050.98896	1.00404	3050.98896	1.00399	3050.98896	1.00742	3050.98896	1.00529	3050.98896	1.00819	3050.98896	1.00953	3050.98896	1.00705	3050.98896	1.00608	3050.98896	1.01488	3050.98896	1.00638	3050.98896	1.00818	3050.98896	1.00961	3050.98896	1.01278	3050.98896	1.00736			0.737	5.13E-04
3049.70326	1.00572	3049.70326	1.01592	3049.70326	1.00598	3049.70326	1.00325	3049.70326	1.00329	3049.70326	1.00614	3049.70326	1.00404	3049.70326	1.00399	3049.70326	1.00742	3049.70326	1.00529	3049.70326	1.00819	3049.70326	1.00953	3049.70326	1.00705	3049.70326	1.00609	3049.70326	1.01488	3049.70326	1.00638	3049.70326	1.00818	3049.70326	1.00961	3049.70326	1.01279	3049.70326	1.00736			0.738	5.13E-04
3048.41755	1.00572	3048.41755	1.01592	3048.41755	1.00598	3048.41755	1.00325	3048.41755	1.00329	3048.41755	1.00614	3048.41755	1.00404	3048.41755	1.00399	3048.41755	1.00742	3048.41755	1.0053	3048.41755	1.00819	3048.41755	1.00953	3048.41755	1.00706	3048.41755	1.00609	3048.41755	1.01489	3048.41755	1.00638	3048.41755	1.00818	3048.41755	1.00961	3048.41755	1.01279	3048.41755	1.00736			0.739	5.13E-04
3047.13184	1.00571	3047.13184	1.01592	3047.13184	1.00597	3047.13184	1.00325	3047.13184	1.00329	3047.13184	1.00614	3047.13184	1.00404	3047.13184	1.004	3047.13184	1.00743	3047.13184	1.0053	3047.13184	1.00819	3047.13184	1.00953	3047.13184	1.00707	3047.13184	1.00609	3047.13184	1.01488	3047.13184	1.00639	3047.13184	1.00818	3047.13184	1.00962	3047.13184	1.01279	3047.13184	1.00736			0.74	5.13E-04
3045.84613	1.00572	3045.84613	1.01591	3045.84613	1.00596	3045.84613	1.00324	3045.84613	1.00329	3045.84613	1.00614	3045.84613	1.00404	3045.84613	1.004	3045.84613	1.00743	3045.84613	1.0053	3045.84613	1.00819	3045.84613	1.00953	3045.84613	1.00708	3045.84613	1.00609	3045.84613	1.01488	3045.84613	1.00639	3045.84613	1.00819	3045.84613	1.00962	3045.84613	1.01279	3045.84613	1.00737			0.741	5.13E-04
3044.56042	1.00572	3044.56042	1.01591	3044.56042	1.00596	3044.56042	1.00324	3044.56042	1.00329	3044.56042	1.00614	3044.56042	1.00404	3044.56042	1.004	3044.56042	1.00743	3044.56042	1.0053	3044.56042	1.00819	3044.56042	1.00953	3044.56042	1.00707	3044.56042	1.00609	3044.56042	1.01488	3044.56042	1.00639	3044.56042	1.0082	3044.56042	1.00961	3044.56042	1.01279	3044.56042	1.00737			0.742	5.13E-04
3043.27471	1.00572	3043.27471	1.0159	3043.27471	1.00596	3043.27471	1.00324	3043.27471	1.00329	3043.27471	1.00614	3043.27471	1.00404	3043.27471	1.00399	3043.27471	1.00742	3043.27471	1.00529	3043.27471	1.00818	3043.27471	1.00952	3043.27471	1.00706	3043.27471	1.00609	3043.27471	1.01487	3043.27471	1.00639	3043.27471	1.00819	3043.27471	1.00961	3043.27471	1.01279	3043.27471	1.00737			0.743	5.13E-04
3041.989	1.00571	3041.989	1.01589	3041.989	1.00596	3041.989	1.00323	3041.989	1.00328	3041.989	1.00613	3041.989	1.00403	3041.989	1.00398	3041.989	1.00742	3041.989	1.00528	3041.989	1.00817	3041.989	1.00952	3041.989	1.00705	3041.989	1.00608	3041.989	1.01487	3041.989	1.00639	3041.989	1.00819	3041.989	1.0096	3041.989	1.01278	3041.989	1.00737			0.744	5.13E-04
3040.70329	1.0057	3040.70329	1.01589	3040.70329	1.00596	3040.70329	1.00323	3040.70329	1.00328	3040.70329	1.00612	3040.70329	1.00403	3040.70329	1.00398	3040.70329	1.00741	3040.70329	1.00528	3040.70329	1.00817	3040.70329	1.00952	3040.70329	1.00705	3040.70329	1.00609	3040.70329	1.01486	3040.70329	1.00639	3040.70329	1.00819	3040.70329	1.00961	3040.70329	1.01278	3040.70329	1.00736			0.745	5.13E-04
3039.41758	1.0057	3039.41758	1.01589	3039.41758	1.00596	3039.41758	1.00323	3039.41758	1.00328	3039.41758	1.00612	3039.41758	1.00404	3039.41758	1.00398	3039.41758	1.00742	3039.41758	1.00529	3039.41758	1.00818	3039.41758	1.00953	3039.41758	1.00706	3039.41758	1.0061	3039.41758	1.01487	3039.41758	1.00639	3039.41758	1.00819	3039.41758	1.00961	3039.41758	1.01279	3039.41758	1.00736			0.746	5.13E-04
3038.13187	1.0057	3038.13187	1.01589	3038.13187	1.00596	3038.13187	1.00324	3038.13187	1.00329	3038.13187	1.00612	3038.13187	1.00405	3038.13187	1.00399	3038.13187	1.00742	3038.13187	1.0053	3038.13187	1.00819	3038.13187	1.00953	3038.13187	1.00707	3038.13187	1.00611	3038.13187	1.01488	3038.13187	1.00639	3038.13187	1.00819	3038.13187	1.00962	3038.13187	1.01279	3038.13187	1.00736			0.747	5.13E-04
3036.84616	1.00571	3036.84616	1.0159	3036.84616	1.00597	3036.84616	1.00324	3036.84616	1.0033	3036.84616	1.00613	3036.84616	1.00405	3036.84616	1.00399	3036.84616	1.00743	3036.84616	1.00531	3036.84616	1.0082	3036.84616	1.00953	3036.84616	1.00708	3036.84616	1.00611	3036.84616	1.01489	3036.84616	1.00639	3036.84616	1.00819	3036.84616	1.00963	3036.84616	1.0128	3036.84616	1.00737			0.748	5.13E-04
3035.56045	1.00572	3035.56045	1.0159	3035.56045	1.00597	3035.56045	1.00325	3035.56045	1.0033	3035.56045	1.00614	3035.56045	1.00405	3035.56045	1.004	3035.56045	1.00743	3035.56045	1.00531	3035.56045	1.0082	3035.56045	1.00953	3035.56045	1.00708	3035.56045	1.00611	3035.56045	1.01489	3035.56045	1.0064	3035.56045	1.0082	3035.56045	1.00964	3035.56045	1.0128	3035.56045	1.00738			0.749	5.13E-04
3034.27474	1.00572	3034.27474	1.01589	3034.27474	1.00597	3034.27474	1.00325	3034.27474	1.0033	3034.27474	1.00614	3034.27474	1.00405	3034.27474	1.004	3034.27474	1.00742	3034.27474	1.00531	3034.27474	1.0082	3034.27474	1.00953	3034.27474	1.00708	3034.27474	1.00611	3034.27474	1.01489	3034.27474	1.0064	3034.27474	1.0082	3034.27474	1.00964	3034.27474	1.0128	3034.27474	1.00738			0.75	5.13E-04
3032.98903	1.00571	3032.98903	1.01589	3032.98903	1.00597	3032.98903	1.00325	3032.98903	1.00329	3032.98903	1.00613	3032.98903	1.00405	3032.98903	1.00399	3032.98903	1.00742	3032.98903	1.00529	3032.98903	1.00819	3032.98903	1.00953	3032.98903	1.00708	3032.98903	1.00611	3032.98903	1.01489	3032.98903	1.00641	3032.98903	1.00819	3032.98903	1.00963	3032.98903	1.0128	3032.98903	1.00738			0.751	5.13E-04
3031.70332	1.00571	3031.70332	1.01588	3031.70332	1.00596	3031.70332	1.00325	3031.70332	1.00329	3031.70332	1.00613	3031.70332	1.00404	3031.70332	1.00399	3031.70332	1.00741	3031.70332	1.00529	3031.70332	1.00819	3031.70332	1.00953	3031.70332	1.00708	3031.70332	1.0061	3031.70332	1.01489	3031.70332	1.00641	3031.70332	1.00819	3031.70332	1.00962	3031.70332	1.0128	3031.70332	1.00737			0.752	5.13E-04
3030.41761	1.00571	3030.41761	1.01588	3030.41761	1.00596	3030.41761	1.00325	3030.41761	1.00329	3030.41761	1.00613	3030.41761	1.00405	3030.41761	1.00399	3030.41761	1.00742	3030.41761	1.00529	3030.41761	1.00819	3030.41761	1.00954	3030.41761	1.00708	3030.41761	1.0061	3030.41761	1.01489	3030.41761	1.00641	3030.41761	1.00819	3030.41761	1.00963	3030.41761	1.0128	3030.41761	1.00737			0.753	5.13E-04
3029.1319	1.00571	3029.1319	1.01589	3029.1319	1.00596	3029.1319	1.00325	3029.1319	1.0033	3029.1319	1.00614	3029.1319	1.00405	3029.1319	1.004	3029.1319	1.00743	3029.1319	1.00531	3029.1319	1.00819	3029.1319	1.00954	3029.1319	1.00708	3029.1319	1.0061	3029.1319	1.01488	3029.1319	1.00642	3029.1319	1.0082	3029.1319	1.00964	3029.1319	1.0128	3029.1319	1.00738			0.754	5.13E-04
3027.84619	1.00571	3027.84619	1.01589	3027.84619	1.00596	3027.84619	1.00325	3027.84619	1.0033	3027.84619	1.00614	3027.84619	1.00405	3027.84619	1.004	3027.84619	1.00743	3027.84619	1.00531	3027.84619	1.0082	3027.84619	1.00955	3027.84619	1.00708	3027.84619	1.0061	3027.84619	1.01488	3027.84619	1.00641	3027.84619	1.0082	3027.84619	1.00965	3027.84619	1.0128	3027.84619	1.00738			0.755	5.13E-04
3026.56048	1.0057	3026.56048	1.01588	3026.56048	1.00596	3026.56048	1.00325	3026.56048	1.0033	3026.56048	1.00614	3026.56048	1.00405	3026.56048	1.00399	3026.56048	1.00742	3026.56048	1.00531	3026.56048	1.00819	3026.56048	1.00955	3026.56048	1.00708	3026.56048	1.0061	3026.56048	1.01487	3026.56048	1.0064	3026.56048	1.00819	3026.56048	1.00964	3026.56048	1.01279	3026.56048	1.00738			0.756	5.13E-04
3025.27477	1.0057	3025.27477	1.01586	3025.27477	1.00595	3025.27477	1.00324	3025.27477	1.00329	3025.27477	1.00613	3025.27477	1.00404	3025.27477	1.00399	3025.27477	1.00741	3025.27477	1.00531	3025.27477	1.00819	3025.27477	1.00954	3025.27477	1.00707	3025.27477	1.0061	3025.27477	1.01487	3025.27477	1.0064	3025.27477	1.00819	3025.27477	1.00964	3025.27477	1.01279	3025.27477	1.00738			0.757	5.13E-04
3023.98906	1.0057	3023.98906	1.01586	3023.98906	1.00596	3023.98906	1.00324	3023.98906	1.00329	3023.98906	1.00613	3023.98906	1.00404	3023.98906	1.00399	3023.98906	1.00741	3023.98906	1.00531	3023.98906	1.00819	3023.98906	1.00953	3023.98906	1.00707	3023.98906	1.0061	3023.98906	1.01487	3023.98906	1.0064	3023.98906	1.0082	3023.98906	1.00964	3023.98906	1.01279	3023.98906	1.00738			0.758	5.13E-04
3022.70335	1.0057	3022.70335	1.01585	3022.70335	1.00596	3022.70335	1.00325	3022.70335	1.00329	3022.70335	1.00613	3022.70335	1.00404	3022.70335	1.00399	3022.70335	1.00741	3022.70335	1.0053	3022.70335	1.00819	3022.70335	1.00953	3022.70335	1.00707	3022.70335	1.00611	3022.70335	1.01487	3022.70335	1.00641	3022.70335	1.0082	3022.70335	1.00964	3022.70335	1.01279	3022.70335	1.00737			0.759	5.13E-04
3021.41764	1.00569	3021.41764	1.01584	3021.41764	1.00595	3021.41764	1.00324	3021.41764	1.00329	3021.41764	1.00613	3021.41764	1.00404	3021.41764	1.00398	3021.41764	1.00741	3021.41764	1.00529	3021.41764	1.00818	3021.41764	1.00953	3021.41764	1.00707	3021.41764	1.00611	3021.41764	1.01487	3021.41764	1.0064	3021.41764	1.0082	3021.41764	1.00963	3021.41764	1.01278	3021.41764	1.00737			0.76	5.13E-04
3020.13193	1.00568	3020.13193	1.01584	3020.13193	1.00595	3020.13193	1.00324	3020.13193	1.00329	3020.13193	1.00612	3020.13193	1.00403	3020.13193	1.00397	3020.13193	1.00741	3020.13193	1.00529	3020.13193	1.00818	3020.13193	1.00952	3020.13193	1.00707	3020.13193	1.00611	3020.13193	1.01486	3020.13193	1.00639	3020.13193	1.00819	3020.13193	1.00963	3020.13193	1.01278	3020.13193	1.00736			0.761	5.13E-04
3018.84622	1.00567	3018.84622	1.01584	3018.84622	1.00594	3018.84622	1.00324	3018.84622	1.00328	3018.84622	1.00612	3018.84622	1.00403	3018.84622	1.00397	3018.84622	1.0074	3018.84622	1.00529	3018.84622	1.00818	3018.84622	1.00952	3018.84622	1.00707	3018.84622	1.00611	3018.84622	1.01486	3018.84622	1.00639	3018.84622	1.00819	3018.84622	1.00963	3018.84622	1.01279	3018.84622	1.00736			0.762	5.13E-04
3017.56051	1.00567	3017.56051	1.01584	3017.56051	1.00594	3017.56051	1.00324	3017.56051	1.00328	3017.56051	1.00612	3017.56051	1.00403	3017.56051	1.00398	3017.56051	1.0074	3017.56051	1.00529	3017.56051	1.00818	3017.56051	1.00953	3017.56051	1.00707	3017.56051	1.00611	3017.56051	1.01486	3017.56051	1.00638	3017.56051	1.00819	3017.56051	1.00964	3017.56051	1.01279	3017.56051	1.00736			0.763	5.13E-04
3016.2748	1.00567	3016.2748	1.01585	3016.2748	1.00594	3016.2748	1.00324	3016.2748	1.00329	3016.2748	1.00612	3016.2748	1.00403	3016.2748	1.00398	3016.2748	1.0074	3016.2748	1.00529	3016.2748	1.00818	3016.2748	1.00953	3016.2748	1.00707	3016.2748	1.00611	3016.2748	1.01487	3016.2748	1.00639	3016.2748	1.0082	3016.2748	1.00964	3016.2748	1.01279	3016.2748	1.00737			0.764	5.13E-04
3014.9891	1.00567	3014.9891	1.01584	3014.9891	1.00595	3014.9891	1.00324	3014.9891	1.00329	3014.9891	1.00612	3014.9891	1.00403	3014.9891	1.00399	3014.9891	1.0074	3014.9891	1.00529	3014.9891	1.00817	3014.9891	1.00953	3014.9891	1.00707	3014.9891	1.00612	3014.9891	1.01487	3014.9891	1.00639	3014.9891	1.0082	3014.9891	1.00963	3014.9891	1.01279	3014.9891	1.00737			0.765	5.13E-04
3013.70339	1.00567	3013.70339	1.01583	3013.70339	1.00595	3013.70339	1.00324	3013.70339	1.00329	3013.70339	1.00612	3013.70339	1.00404	3013.70339	1.00398	3013.70339	1.00739	3013.70339	1.00529	3013.70339	1.00817	3013.70339	1.00953	3013.70339	1.00707	3013.70339	1.00612	3013.70339	1.01486	3013.70339	1.00639	3013.70339	1.0082	3013.70339	1.00963	3013.70339	1.01279	3013.70339	1.00737			0.766	5.13E-04
3012.41768	1.00567	3012.41768	1.01582	3012.41768	1.00595	3012.41768	1.00324	3012.41768	1.00329	3012.41768	1.00612	3012.41768	1.00404	3012.41768	1.00398	3012.41768	1.00739	3012.41768	1.00529	3012.41768	1.00817	3012.41768	1.00953	3012.41768	1.00707	3012.41768	1.00612	3012.41768	1.01486	3012.41768	1.0064	3012.41768	1.0082	3012.41768	1.00963	3012.41768	1.01279	3012.41768	1.00738			0.767	5.13E-04
3011.13197	1.00567	3011.13197	1.01582	3011.13197	1.00595	3011.13197	1.00324	3011.13197	1.00329	3011.13197	1.00612	3011.13197	1.00403	3011.13197	1.00398	3011.13197	1.0074	3011.13197	1.00529	3011.13197	1.00817	3011.13197	1.00952	3011.13197	1.00707	3011.13197	1.00612	3011.13197	1.01486	3011.13197	1.0064	3011.13197	1.00821	3011.13197	1.00964	3011.13197	1.01279	3011.13197	1.00738			0.768	5.13E-04
3009.84626	1.00567	3009.84626	1.01583	3009.84626	1.00594	3009.84626	1.00324	3009.84626	1.00329	3009.84626	1.00613	3009.84626	1.00402	3009.84626	1.00399	3009.84626	1.0074	3009.84626	1.00529	3009.84626	1.00818	3009.84626	1.00952	3009.84626	1.00707	3009.84626	1.00612	3009.84626	1.01486	3009.84626	1.0064	3009.84626	1.00821	3009.84626	1.00965	3009.84626	1.01279	3009.84626	1.00739			0.769	5.13E-04
3008.56055	1.00567	3008.56055	1.01583	3008.56055	1.00595	3008.56055	1.00325	3008.56055	1.0033	3008.56055	1.00613	3008.56055	1.00403	3008.56055	1.00399	3008.56055	1.00741	3008.56055	1.00529	3008.56055	1.00818	3008.56055	1.00952	3008.56055	1.00707	3008.56055	1.00612	3008.56055	1.01486	3008.56055	1.0064	3008.56055	1.00821	3008.56055	1.00965	3008.56055	1.01279	3008.56055	1.00739			0.77	5.13E-04
3007.27484	1.00567	3007.27484	1.01583	3007.27484	1.00595	3007.27484	1.00325	3007.27484	1.0033	3007.27484	1.00612	3007.27484	1.00403	3007.27484	1.00399	3007.27484	1.00741	3007.27484	1.00529	3007.27484	1.00818	3007.27484	1.00952	3007.27484	1.00707	3007.27484	1.00612	3007.27484	1.01486	3007.27484	1.0064	3007.27484	1.0082	3007.27484	1.00966	3007.27484	1.01279	3007.27484	1.00739			0.771	5.13E-04
3005.98913	1.00567	3005.98913	1.01583	3005.98913	1.00595	3005.98913	1.00325	3005.98913	1.0033	3005.98913	1.00612	3005.98913	1.00403	3005.98913	1.00399	3005.98913	1.00741	3005.98913	1.0053	3005.98913	1.00818	3005.98913	1.00953	3005.98913	1.00707	3005.98913	1.00612	3005.98913	1.01486	3005.98913	1.00641	3005.98913	1.0082	3005.98913	1.00966	3005.98913	1.01279	3005.98913	1.00738			0.772	5.13E-04
3004.70342	1.00567	3004.70342	1.01582	3004.70342	1.00594	3004.70342	1.00325	3004.70342	1.0033	3004.70342	1.00612	3004.70342	1.00404	3004.70342	1.00399	3004.70342	1.0074	3004.70342	1.0053	3004.70342	1.00818	3004.70342	1.00953	3004.70342	1.00708	3004.70342	1.00612	3004.70342	1.01487	3004.70342	1.00641	3004.70342	1.0082	3004.70342	1.00966	3004.70342	1.01279	3004.70342	1.00738			0.773	5.13E-04
3003.41771	1.00567	3003.41771	1.01582	3003.41771	1.00594	3003.41771	1.00325	3003.41771	1.0033	3003.41771	1.00612	3003.41771	1.00404	3003.41771	1.00399	3003.41771	1.0074	3003.41771	1.0053	3003.41771	1.00818	3003.41771	1.00954	3003.41771	1.00708	3003.41771	1.00613	3003.41771	1.01487	3003.41771	1.00641	3003.41771	1.0082	3003.41771	1.00966	3003.41771	1.01279	3003.41771	1.00739			0.774	5.13E-04
3002.132	1.00566	3002.132	1.01581	3002.132	1.00594	3002.132	1.00325	3002.132	1.0033	3002.132	1.00612	3002.132	1.00404	3002.132	1.00399	3002.132	1.0074	3002.132	1.0053	3002.132	1.00819	3002.132	1.00954	3002.132	1.00708	3002.132	1.00613	3002.132	1.01487	3002.132	1.00641	3002.132	1.00821	3002.132	1.00967	3002.132	1.01279	3002.132	1.00739			0.775	5.13E-04
3000.84629	1.00566	3000.84629	1.01582	3000.84629	1.00594	3000.84629	1.00325	3000.84629	1.0033	3000.84629	1.00613	3000.84629	1.00404	3000.84629	1.004	3000.84629	1.00741	3000.84629	1.00531	3000.84629	1.00819	3000.84629	1.00955	3000.84629	1.00709	3000.84629	1.00613	3000.84629	1.01488	3000.84629	1.00641	3000.84629	1.00821	3000.84629	1.00967	3000.84629	1.0128	3000.84629	1.0074			0.776	5.13E-04
2999.56058	1.00566	2999.56058	1.01581	2999.56058	1.00594	2999.56058	1.00326	2999.56058	1.0033	2999.56058	1.00613	2999.56058	1.00404	2999.56058	1.004	2999.56058	1.00742	2999.56058	1.00531	2999.56058	1.0082	2999.56058	1.00955	2999.56058	1.00709	2999.56058	1.00613	2999.56058	1.01488	2999.56058	1.00642	2999.56058	1.00821	2999.56058	1.00968	2999.56058	1.0128	2999.56058	1.0074			0.777	5.13E-04
2998.27487	1.00566	2998.27487	1.01581	2998.27487	1.00594	2998.27487	1.00326	2998.27487	1.00331	2998.27487	1.00613	2998.27487	1.00404	2998.27487	1.004	2998.27487	1.00742	2998.27487	1.00531	2998.27487	1.00819	2998.27487	1.00955	2998.27487	1.00709	2998.27487	1.00614	2998.27487	1.01488	2998.27487	1.00642	2998.27487	1.00821	2998.27487	1.00968	2998.27487	1.01281	2998.27487	1.0074			0.778	5.13E-04
2996.98916	1.00566	2996.98916	1.01581	2996.98916	1.00594	2996.98916	1.00326	2996.98916	1.0033	2996.98916	1.00613	2996.98916	1.00404	2996.98916	1.004	2996.98916	1.00741	2996.98916	1.00531	2996.98916	1.00819	2996.98916	1.00955	2996.98916	1.00709	2996.98916	1.00614	2996.98916	1.01488	2996.98916	1.00642	2996.98916	1.00821	2996.98916	1.00968	2996.98916	1.0128	2996.98916	1.0074			0.779	5.13E-04
2995.70345	1.00566	2995.70345	1.0158	2995.70345	1.00594	2995.70345	1.00325	2995.70345	1.0033	2995.70345	1.00613	2995.70345	1.00404	2995.70345	1.004	2995.70345	1.00741	2995.70345	1.00531	2995.70345	1.00819	2995.70345	1.00955	2995.70345	1.00709	2995.70345	1.00614	2995.70345	1.01488	2995.70345	1.00642	2995.70345	1.0082	2995.70345	1.00968	2995.70345	1.0128	2995.70345	1.0074			0.78	5.13E-04
2994.41774	1.00566	2994.41774	1.0158	2994.41774	1.00594	2994.41774	1.00325	2994.41774	1.0033	2994.41774	1.00613	2994.41774	1.00404	2994.41774	1.004	2994.41774	1.00741	2994.41774	1.00531	2994.41774	1.00819	2994.41774	1.00955	2994.41774	1.00709	2994.41774	1.00614	2994.41774	1.01489	2994.41774	1.00642	2994.41774	1.0082	2994.41774	1.00968	2994.41774	1.01281	2994.41774	1.00739			0.781	5.13E-04
2993.13203	1.00565	2993.13203	1.01581	2993.13203	1.00594	2993.13203	1.00325	2993.13203	1.0033	2993.13203	1.00613	2993.13203	1.00405	2993.13203	1.00401	2993.13203	1.00741	2993.13203	1.00531	2993.13203	1.00819	2993.13203	1.00956	2993.13203	1.0071	2993.13203	1.00615	2993.13203	1.01489	2993.13203	1.00643	2993.13203	1.00821	2993.13203	1.00969	2993.13203	1.01281	2993.13203	1.00739			0.782	5.13E-04
2991.84632	1.00565	2991.84632	1.01581	2991.84632	1.00594	2991.84632	1.00325	2991.84632	1.0033	2991.84632	1.00614	2991.84632	1.00405	2991.84632	1.00401	2991.84632	1.00741	2991.84632	1.00531	2991.84632	1.00819	2991.84632	1.00956	2991.84632	1.0071	2991.84632	1.00615	2991.84632	1.01489	2991.84632	1.00643	2991.84632	1.00821	2991.84632	1.00969	2991.84632	1.01281	2991.84632	1.00739			0.783	5.13E-04
2990.56061	1.00565	2990.56061	1.01581	2990.56061	1.00594	2990.56061	1.00325	2990.56061	1.0033	2990.56061	1.00614	2990.56061	1.00405	2990.56061	1.00401	2990.56061	1.00741	2990.56061	1.00531	2990.56061	1.00818	2990.56061	1.00956	2990.56061	1.00711	2990.56061	1.00615	2990.56061	1.01489	2990.56061	1.00643	2990.56061	1.00821	2990.56061	1.0097	2990.56061	1.01281	2990.56061	1.0074			0.784	5.13E-04
2989.2749	1.00565	2989.2749	1.01581	2989.2749	1.00594	2989.2749	1.00325	2989.2749	1.0033	2989.2749	1.00614	2989.2749	1.00405	2989.2749	1.00401	2989.2749	1.00741	2989.2749	1.00531	2989.2749	1.00818	2989.2749	1.00956	2989.2749	1.00711	2989.2749	1.00616	2989.2749	1.01489	2989.2749	1.00643	2989.2749	1.00821	2989.2749	1.00971	2989.2749	1.01282	2989.2749	1.0074			0.785	5.13E-04
2987.98919	1.00565	2987.98919	1.01581	2987.98919	1.00594	2987.98919	1.00326	2987.98919	1.00331	2987.98919	1.00615	2987.98919	1.00405	2987.98919	1.00401	2987.98919	1.00741	2987.98919	1.00531	2987.98919	1.00819	2987.98919	1.00957	2987.98919	1.00711	2987.98919	1.00616	2987.98919	1.0149	2987.98919	1.00643	2987.98919	1.00822	2987.98919	1.00972	2987.98919	1.01282	2987.98919	1.00741			0.786	5.13E-04
2986.70348	1.00565	2986.70348	1.01581	2986.70348	1.00594	2986.70348	1.00327	2986.70348	1.0033	2986.70348	1.00615	2986.70348	1.00405	2986.70348	1.00401	2986.70348	1.00742	2986.70348	1.00532	2986.70348	1.0082	2986.70348	1.00957	2986.70348	1.00711	2986.70348	1.00616	2986.70348	1.01491	2986.70348	1.00643	2986.70348	1.00822	2986.70348	1.00972	2986.70348	1.01282	2986.70348	1.00741			0.787	5.13E-04
2985.41777	1.00565	2985.41777	1.0158	2985.41777	1.00593	2985.41777	1.00326	2985.41777	1.0033	2985.41777	1.00614	2985.41777	1.00405	2985.41777	1.00402	2985.41777	1.00742	2985.41777	1.00532	2985.41777	1.0082	2985.41777	1.00957	2985.41777	1.00711	2985.41777	1.00616	2985.41777	1.01492	2985.41777	1.00643	2985.41777	1.00822	2985.41777	1.00973	2985.41777	1.01282	2985.41777	1.0074			0.788	5.13E-04
2984.13206	1.00564	2984.13206	1.01579	2984.13206	1.00592	2984.13206	1.00326	2984.13206	1.00329	2984.13206	1.00614	2984.13206	1.00405	2984.13206	1.00402	2984.13206	1.00741	2984.13206	1.00532	2984.13206	1.0082	2984.13206	1.00958	2984.13206	1.00711	2984.13206	1.00615	2984.13206	1.01492	2984.13206	1.00643	2984.13206	1.00822	2984.13206	1.00973	2984.13206	1.01282	2984.13206	1.0074			0.789	5.13E-04
2982.84635	1.00563	2982.84635	1.01579	2982.84635	1.00591	2982.84635	1.00325	2982.84635	1.00328	2982.84635	1.00614	2982.84635	1.00404	2982.84635	1.00402	2982.84635	1.0074	2982.84635	1.00532	2982.84635	1.0082	2982.84635	1.00957	2982.84635	1.0071	2982.84635	1.00615	2982.84635	1.01492	2982.84635	1.00643	2982.84635	1.00822	2982.84635	1.00974	2982.84635	1.01281	2982.84635	1.00739			0.79	5.13E-04
2981.56064	1.00563	2981.56064	1.01579	2981.56064	1.00591	2981.56064	1.00325	2981.56064	1.00327	2981.56064	1.00614	2981.56064	1.00404	2981.56064	1.00401	2981.56064	1.0074	2981.56064	1.00533	2981.56064	1.00819	2981.56064	1.00957	2981.56064	1.0071	2981.56064	1.00615	2981.56064	1.01493	2981.56064	1.00643	2981.56064	1.00822	2981.56064	1.00975	2981.56064	1.01282	2981.56064	1.00739			0.791	5.13E-04
2980.27493	1.00563	2980.27493	1.01579	2980.27493	1.00591	2980.27493	1.00325	2980.27493	1.00327	2980.27493	1.00614	2980.27493	1.00404	2980.27493	1.00401	2980.27493	1.0074	2980.27493	1.00533	2980.27493	1.00819	2980.27493	1.00957	2980.27493	1.00711	2980.27493	1.00615	2980.27493	1.01493	2980.27493	1.00644	2980.27493	1.00822	2980.27493	1.00976	2980.27493	1.01283	2980.27493	1.0074			0.792	5.13E-04
2978.98923	1.00562	2978.98923	1.0158	2978.98923	1.00591	2978.98923	1.00326	2978.98923	1.00327	2978.98923	1.00614	2978.98923	1.00404	2978.98923	1.00401	2978.98923	1.0074	2978.98923	1.00533	2978.98923	1.00819	2978.98923	1.00958	2978.98923	1.00712	2978.98923	1.00615	2978.98923	1.01494	2978.98923	1.00644	2978.98923	1.00822	2978.98923	1.00977	2978.98923	1.01283	2978.98923	1.0074			0.793	5.13E-04
2977.70352	1.00562	2977.70352	1.0158	2977.70352	1.0059	2977.70352	1.00325	2977.70352	1.00327	2977.70352	1.00613	2977.70352	1.00404	2977.70352	1.00401	2977.70352	1.0074	2977.70352	1.00533	2977.70352	1.00819	2977.70352	1.00959	2977.70352	1.00712	2977.70352	1.00615	2977.70352	1.01495	2977.70352	1.00644	2977.70352	1.00822	2977.70352	1.00978	2977.70352	1.01284	2977.70352	1.0074			0.794	5.13E-04
2976.41781	1.00562	2976.41781	1.0158	2976.41781	1.00589	2976.41781	1.00325	2976.41781	1.00327	2976.41781	1.00613	2976.41781	1.00403	2976.41781	1.00402	2976.41781	1.0074	2976.41781	1.00533	2976.41781	1.00819	2976.41781	1.00959	2976.41781	1.00713	2976.41781	1.00615	2976.41781	1.01496	2976.41781	1.00645	2976.41781	1.00822	2976.41781	1.0098	2976.41781	1.01284	2976.41781	1.0074			0.795	5.13E-04
2975.1321	1.00562	2975.1321	1.0158	2975.1321	1.00589	2975.1321	1.00325	2975.1321	1.00327	2975.1321	1.00614	2975.1321	1.00403	2975.1321	1.00402	2975.1321	1.0074	2975.1321	1.00533	2975.1321	1.00819	2975.1321	1.0096	2975.1321	1.00714	2975.1321	1.00615	2975.1321	1.01497	2975.1321	1.00645	2975.1321	1.00822	2975.1321	1.00981	2975.1321	1.01285	2975.1321	1.0074			0.796	5.13E-04
2973.84639	1.00562	2973.84639	1.01581	2973.84639	1.00589	2973.84639	1.00326	2973.84639	1.00327	2973.84639	1.00614	2973.84639	1.00403	2973.84639	1.00402	2973.84639	1.00741	2973.84639	1.00534	2973.84639	1.00819	2973.84639	1.00961	2973.84639	1.00715	2973.84639	1.00615	2973.84639	1.01498	2973.84639	1.00646	2973.84639	1.00822	2973.84639	1.00982	2973.84639	1.01286	2973.84639	1.00741			0.797	5.13E-04
2972.56068	1.00562	2972.56068	1.01581	2972.56068	1.00589	2972.56068	1.00326	2972.56068	1.00327	2972.56068	1.00614	2972.56068	1.00403	2972.56068	1.00402	2972.56068	1.00741	2972.56068	1.00534	2972.56068	1.00819	2972.56068	1.00961	2972.56068	1.00715	2972.56068	1.00615	2972.56068	1.015	2972.56068	1.00647	2972.56068	1.00822	2972.56068	1.00983	2972.56068	1.01287	2972.56068	1.00741			0.798	5.13E-04
2971.27497	1.00561	2971.27497	1.01582	2971.27497	1.00588	2971.27497	1.00326	2971.27497	1.00326	2971.27497	1.00614	2971.27497	1.00403	2971.27497	1.00402	2971.27497	1.00741	2971.27497	1.00534	2971.27497	1.00819	2971.27497	1.00962	2971.27497	1.00715	2971.27497	1.00615	2971.27497	1.01501	2971.27497	1.00647	2971.27497	1.00822	2971.27497	1.00984	2971.27497	1.01287	2971.27497	1.00741			0.799	5.13E-04
2969.98926	1.0056	2969.98926	1.01582	2969.98926	1.00587	2969.98926	1.00325	2969.98926	1.00326	2969.98926	1.00613	2969.98926	1.00403	2969.98926	1.00402	2969.98926	1.0074	2969.98926	1.00534	2969.98926	1.00819	2969.98926	1.00962	2969.98926	1.00716	2969.98926	1.00615	2969.98926	1.01502	2969.98926	1.00647	2969.98926	1.00821	2969.98926	1.00985	2969.98926	1.01288	2969.98926	1.0074			0.8	5.13E-04
2968.70355	1.00559	2968.70355	1.01583	2968.70355	1.00587	2968.70355	1.00325	2968.70355	1.00326	2968.70355	1.00614	2968.70355	1.00404	2968.70355	1.00403	2968.70355	1.0074	2968.70355	1.00535	2968.70355	1.0082	2968.70355	1.00962	2968.70355	1.00717	2968.70355	1.00615	2968.70355	1.01503	2968.70355	1.00647	2968.70355	1.00821	2968.70355	1.00987	2968.70355	1.01288	2968.70355	1.0074			0.801	5.13E-04
2967.41784	1.00558	2967.41784	1.01584	2967.41784	1.00587	2967.41784	1.00325	2967.41784	1.00326	2967.41784	1.00614	2967.41784	1.00403	2967.41784	1.00403	2967.41784	1.0074	2967.41784	1.00535	2967.41784	1.0082	2967.41784	1.00962	2967.41784	1.00718	2967.41784	1.00615	2967.41784	1.01504	2967.41784	1.00648	2967.41784	1.00821	2967.41784	1.00989	2967.41784	1.01289	2967.41784	1.0074			0.802	5.13E-04
2966.13213	1.00558	2966.13213	1.01584	2966.13213	1.00586	2966.13213	1.00325	2966.13213	1.00325	2966.13213	1.00614	2966.13213	1.00403	2966.13213	1.00403	2966.13213	1.0074	2966.13213	1.00536	2966.13213	1.0082	2966.13213	1.00963	2966.13213	1.00719	2966.13213	1.00616	2966.13213	1.01506	2966.13213	1.00648	2966.13213	1.00822	2966.13213	1.0099	2966.13213	1.0129	2966.13213	1.0074			0.803	5.13E-04
2964.84642	1.00558	2964.84642	1.01585	2964.84642	1.00585	2964.84642	1.00325	2964.84642	1.00324	2964.84642	1.00614	2964.84642	1.00402	2964.84642	1.00403	2964.84642	1.0074	2964.84642	1.00536	2964.84642	1.0082	2964.84642	1.00964	2964.84642	1.00719	2964.84642	1.00616	2964.84642	1.01508	2964.84642	1.00647	2964.84642	1.00822	2964.84642	1.00991	2964.84642	1.01291	2964.84642	1.0074			0.804	5.13E-04
2963.56071	1.00558	2963.56071	1.01586	2963.56071	1.00585	2963.56071	1.00324	2963.56071	1.00324	2963.56071	1.00615	2963.56071	1.00402	2963.56071	1.00403	2963.56071	1.00739	2963.56071	1.00537	2963.56071	1.0082	2963.56071	1.00965	2963.56071	1.00719	2963.56071	1.00616	2963.56071	1.01509	2963.56071	1.00647	2963.56071	1.00823	2963.56071	1.00993	2963.56071	1.01292	2963.56071	1.00741			0.805	5.13E-04
2962.275	1.00559	2962.275	1.01586	2962.275	1.00585	2962.275	1.00324	2962.275	1.00324	2962.275	1.00615	2962.275	1.00401	2962.275	1.00403	2962.275	1.0074	2962.275	1.00537	2962.275	1.00821	2962.275	1.00966	2962.275	1.0072	2962.275	1.00617	2962.275	1.01511	2962.275	1.00648	2962.275	1.00823	2962.275	1.00994	2962.275	1.01294	2962.275	1.00742			0.806	5.13E-04
2960.98929	1.00559	2960.98929	1.01588	2960.98929	1.00585	2960.98929	1.00325	2960.98929	1.00325	2960.98929	1.00616	2960.98929	1.00401	2960.98929	1.00403	2960.98929	1.0074	2960.98929	1.00538	2960.98929	1.00822	2960.98929	1.00967	2960.98929	1.00722	2960.98929	1.00617	2960.98929	1.01512	2960.98929	1.00649	2960.98929	1.00824	2960.98929	1.00996	2960.98929	1.01295	2960.98929	1.00743			0.807	5.13E-04
2959.70358	1.0056	2959.70358	1.01589	2959.70358	1.00586	2959.70358	1.00325	2959.70358	1.00325	2959.70358	1.00616	2959.70358	1.00402	2959.70358	1.00403	2959.70358	1.00741	2959.70358	1.00538	2959.70358	1.00823	2959.70358	1.00968	2959.70358	1.00723	2959.70358	1.00618	2959.70358	1.01513	2959.70358	1.0065	2959.70358	1.00825	2959.70358	1.00997	2959.70358	1.01297	2959.70358	1.00744			0.808	5.13E-04
2958.41787	1.0056	2958.41787	1.0159	2958.41787	1.00586	2958.41787	1.00326	2958.41787	1.00325	2958.41787	1.00617	2958.41787	1.00403	2958.41787	1.00404	2958.41787	1.00742	2958.41787	1.00539	2958.41787	1.00824	2958.41787	1.00969	2958.41787	1.00724	2958.41787	1.00619	2958.41787	1.01514	2958.41787	1.00651	2958.41787	1.00826	2958.41787	1.00998	2958.41787	1.01298	2958.41787	1.00744			0.809	5.13E-04
2957.13216	1.0056	2957.13216	1.0159	2957.13216	1.00586	2957.13216	1.00326	2957.13216	1.00325	2957.13216	1.00617	2957.13216	1.00403	2957.13216	1.00404	2957.13216	1.00742	2957.13216	1.0054	2957.13216	1.00825	2957.13216	1.0097	2957.13216	1.00724	2957.13216	1.0062	2957.13216	1.01515	2957.13216	1.00651	2957.13216	1.00827	2957.13216	1.00999	2957.13216	1.01299	2957.13216	1.00745			0.81	5.13E-04
2955.84645	1.00559	2955.84645	1.01591	2955.84645	1.00587	2955.84645	1.00326	2955.84645	1.00326	2955.84645	1.00617	2955.84645	1.00403	2955.84645	1.00405	2955.84645	1.00742	2955.84645	1.0054	2955.84645	1.00825	2955.84645	1.0097	2955.84645	1.00724	2955.84645	1.00621	2955.84645	1.01516	2955.84645	1.00652	2955.84645	1.00827	2955.84645	1.01	2955.84645	1.013	2955.84645	1.00745			0.811	5.13E-04
2954.56074	1.0056	2954.56074	1.0159	2954.56074	1.00587	2954.56074	1.00326	2954.56074	1.00326	2954.56074	1.00618	2954.56074	1.00404	2954.56074	1.00405	2954.56074	1.00743	2954.56074	1.00539	2954.56074	1.00825	2954.56074	1.0097	2954.56074	1.00725	2954.56074	1.00621	2954.56074	1.01516	2954.56074	1.00651	2954.56074	1.00827	2954.56074	1.01	2954.56074	1.01301	2954.56074	1.00746			0.812	5.13E-04
2953.27503	1.00559	2953.27503	1.0159	2953.27503	1.00587	2953.27503	1.00326	2953.27503	1.00326	2953.27503	1.00618	2953.27503	1.00404	2953.27503	1.00404	2953.27503	1.00743	2953.27503	1.00539	2953.27503	1.00825	2953.27503	1.0097	2953.27503	1.00725	2953.27503	1.00621	2953.27503	1.01516	2953.27503	1.00651	2953.27503	1.00827	2953.27503	1.01001	2953.27503	1.01301	2953.27503	1.00746			0.813	5.13E-04
2951.98932	1.00559	2951.98932	1.01589	2951.98932	1.00587	2951.98932	1.00325	2951.98932	1.00326	2951.98932	1.00618	2951.98932	1.00404	2951.98932	1.00404	2951.98932	1.00743	2951.98932	1.00539	2951.98932	1.00825	2951.98932	1.0097	2951.98932	1.00725	2951.98932	1.00621	2951.98932	1.01516	2951.98932	1.00652	2951.98932	1.00828	2951.98932	1.01	2951.98932	1.01302	2951.98932	1.00746			0.814	5.13E-04
2950.70361	1.00559	2950.70361	1.01589	2950.70361	1.00587	2950.70361	1.00325	2950.70361	1.00327	2950.70361	1.00617	2950.70361	1.00404	2950.70361	1.00404	2950.70361	1.00743	2950.70361	1.00539	2950.70361	1.00826	2950.70361	1.00971	2950.70361	1.00725	2950.70361	1.00621	2950.70361	1.01516	2950.70361	1.00652	2950.70361	1.00828	2950.70361	1.01	2950.70361	1.01301	2950.70361	1.00747			0.815	5.13E-04
2949.4179	1.00559	2949.4179	1.01589	2949.4179	1.00586	2949.4179	1.00325	2949.4179	1.00327	2949.4179	1.00617	2949.4179	1.00404	2949.4179	1.00405	2949.4179	1.00743	2949.4179	1.0054	2949.4179	1.00825	2949.4179	1.00971	2949.4179	1.00725	2949.4179	1.00621	2949.4179	1.01516	2949.4179	1.00652	2949.4179	1.00828	2949.4179	1.00999	2949.4179	1.01301	2949.4179	1.00747			0.816	5.13E-04
2948.13219	1.0056	2948.13219	1.01589	2948.13219	1.00586	2948.13219	1.00326	2948.13219	1.00327	2948.13219	1.00616	2948.13219	1.00404	2948.13219	1.00405	2948.13219	1.00743	2948.13219	1.0054	2948.13219	1.00825	2948.13219	1.0097	2948.13219	1.00725	2948.13219	1.00621	2948.13219	1.01516	2948.13219	1.00652	2948.13219	1.00828	2948.13219	1.00999	2948.13219	1.01301	2948.13219	1.00747			0.817	5.13E-04
2946.84648	1.00559	2946.84648	1.01589	2946.84648	1.00586	2946.84648	1.00326	2946.84648	1.00327	2946.84648	1.00617	2946.84648	1.00404	2946.84648	1.00404	2946.84648	1.00742	2946.84648	1.0054	2946.84648	1.00824	2946.84648	1.0097	2946.84648	1.00725	2946.84648	1.00621	2946.84648	1.01516	2946.84648	1.00652	2946.84648	1.00827	2946.84648	1.00998	2946.84648	1.013	2946.84648	1.00747			0.818	5.13E-04
2945.56077	1.00559	2945.56077	1.01589	2945.56077	1.00586	2945.56077	1.00326	2945.56077	1.00326	2945.56077	1.00617	2945.56077	1.00404	2945.56077	1.00404	2945.56077	1.00742	2945.56077	1.00539	2945.56077	1.00823	2945.56077	1.0097	2945.56077	1.00724	2945.56077	1.00621	2945.56077	1.01515	2945.56077	1.00652	2945.56077	1.00827	2945.56077	1.00998	2945.56077	1.013	2945.56077	1.00747			0.819	5.13E-04
2944.27507	1.00559	2944.27507	1.01588	2944.27507	1.00586	2944.27507	1.00326	2944.27507	1.00326	2944.27507	1.00617	2944.27507	1.00404	2944.27507	1.00404	2944.27507	1.00742	2944.27507	1.0054	2944.27507	1.00823	2944.27507	1.0097	2944.27507	1.00724	2944.27507	1.00622	2944.27507	1.01514	2944.27507	1.00652	2944.27507	1.00827	2944.27507	1.00999	2944.27507	1.013	2944.27507	1.00747			0.82	5.13E-04
2942.98936	1.00559	2942.98936	1.01588	2942.98936	1.00587	2942.98936	1.00326	2942.98936	1.00326	2942.98936	1.00618	2942.98936	1.00405	2942.98936	1.00405	2942.98936	1.00743	2942.98936	1.0054	2942.98936	1.00824	2942.98936	1.0097	2942.98936	1.00725	2942.98936	1.00622	2942.98936	1.01514	2942.98936	1.00653	2942.98936	1.00827	2942.98936	1.00999	2942.98936	1.01301	2942.98936	1.00747			0.821	5.13E-04
2941.70365	1.00559	2941.70365	1.01588	2941.70365	1.00587	2941.70365	1.00326	2941.70365	1.00327	2941.70365	1.00618	2941.70365	1.00405	2941.70365	1.00405	2941.70365	1.00743	2941.70365	1.0054	2941.70365	1.00824	2941.70365	1.0097	2941.70365	1.00725	2941.70365	1.00622	2941.70365	1.01515	2941.70365	1.00654	2941.70365	1.00828	2941.70365	1.01	2941.70365	1.013	2941.70365	1.00747			0.822	5.13E-04
2940.41794	1.00558	2940.41794	1.01587	2940.41794	1.00587	2940.41794	1.00326	2940.41794	1.00327	2940.41794	1.00618	2940.41794	1.00405	2940.41794	1.00406	2940.41794	1.00744	2940.41794	1.0054	2940.41794	1.00825	2940.41794	1.0097	2940.41794	1.00725	2940.41794	1.00622	2940.41794	1.01515	2940.41794	1.00655	2940.41794	1.00828	2940.41794	1.01001	2940.41794	1.013	2940.41794	1.00747			0.823	5.13E-04
2939.13223	1.00558	2939.13223	1.01587	2939.13223	1.00586	2939.13223	1.00326	2939.13223	1.00328	2939.13223	1.00618	2939.13223	1.00405	2939.13223	1.00406	2939.13223	1.00743	2939.13223	1.0054	2939.13223	1.00825	2939.13223	1.0097	2939.13223	1.00725	2939.13223	1.00622	2939.13223	1.01516	2939.13223	1.00655	2939.13223	1.00828	2939.13223	1.01001	2939.13223	1.013	2939.13223	1.00748			0.824	5.13E-04
2937.84652	1.00557	2937.84652	1.01587	2937.84652	1.00585	2937.84652	1.00326	2937.84652	1.00327	2937.84652	1.00617	2937.84652	1.00405	2937.84652	1.00406	2937.84652	1.00743	2937.84652	1.0054	2937.84652	1.00826	2937.84652	1.0097	2937.84652	1.00724	2937.84652	1.00622	2937.84652	1.01516	2937.84652	1.00654	2937.84652	1.00828	2937.84652	1.01002	2937.84652	1.013	2937.84652	1.00747			0.825	5.13E-04
2936.56081	1.00557	2936.56081	1.01587	2936.56081	1.00585	2936.56081	1.00326	2936.56081	1.00327	2936.56081	1.00617	2936.56081	1.00405	2936.56081	1.00405	2936.56081	1.00743	2936.56081	1.0054	2936.56081	1.00825	2936.56081	1.0097	2936.56081	1.00724	2936.56081	1.00622	2936.56081	1.01517	2936.56081	1.00654	2936.56081	1.00828	2936.56081	1.01002	2936.56081	1.013	2936.56081	1.00747			0.826	5.13E-04
2935.2751	1.00557	2935.2751	1.01587	2935.2751	1.00585	2935.2751	1.00326	2935.2751	1.00327	2935.2751	1.00617	2935.2751	1.00404	2935.2751	1.00404	2935.2751	1.00743	2935.2751	1.00541	2935.2751	1.00825	2935.2751	1.0097	2935.2751	1.00725	2935.2751	1.00622	2935.2751	1.01517	2935.2751	1.00653	2935.2751	1.00828	2935.2751	1.01003	2935.2751	1.01301	2935.2751	1.00747			0.827	5.13E-04
2933.98939	1.00557	2933.98939	1.01587	2933.98939	1.00585	2933.98939	1.00326	2933.98939	1.00327	2933.98939	1.00617	2933.98939	1.00404	2933.98939	1.00404	2933.98939	1.00743	2933.98939	1.00541	2933.98939	1.00825	2933.98939	1.00971	2933.98939	1.00725	2933.98939	1.00623	2933.98939	1.01518	2933.98939	1.00653	2933.98939	1.00828	2933.98939	1.01005	2933.98939	1.01302	2933.98939	1.00747			0.828	5.13E-04
2932.70368	1.00557	2932.70368	1.01587	2932.70368	1.00585	2932.70368	1.00327	2932.70368	1.00327	2932.70368	1.00617	2932.70368	1.00404	2932.70368	1.00405	2932.70368	1.00744	2932.70368	1.00541	2932.70368	1.00825	2932.70368	1.00972	2932.70368	1.00726	2932.70368	1.00623	2932.70368	1.0152	2932.70368	1.00654	2932.70368	1.00829	2932.70368	1.01006	2932.70368	1.01302	2932.70368	1.00748			0.829	5.13E-04
2931.41797	1.00557	2931.41797	1.01588	2931.41797	1.00586	2931.41797	1.00327	2931.41797	1.00327	2931.41797	1.00617	2931.41797	1.00404	2931.41797	1.00405	2931.41797	1.00744	2931.41797	1.00542	2931.41797	1.00826	2931.41797	1.00973	2931.41797	1.00727	2931.41797	1.00624	2931.41797	1.0152	2931.41797	1.00655	2931.41797	1.0083	2931.41797	1.01006	2931.41797	1.01303	2931.41797	1.00748			0.83	5.13E-04
2930.13226	1.00557	2930.13226	1.01588	2930.13226	1.00587	2930.13226	1.00327	2930.13226	1.00327	2930.13226	1.00617	2930.13226	1.00404	2930.13226	1.00406	2930.13226	1.00744	2930.13226	1.00542	2930.13226	1.00826	2930.13226	1.00974	2930.13226	1.00728	2930.13226	1.00625	2930.13226	1.01521	2930.13226	1.00656	2930.13226	1.0083	2930.13226	1.01006	2930.13226	1.01304	2930.13226	1.00749			0.831	5.13E-04
2928.84655	1.00557	2928.84655	1.01588	2928.84655	1.00587	2928.84655	1.00327	2928.84655	1.00326	2928.84655	1.00618	2928.84655	1.00404	2928.84655	1.00406	2928.84655	1.00744	2928.84655	1.00542	2928.84655	1.00826	2928.84655	1.00974	2928.84655	1.00728	2928.84655	1.00625	2928.84655	1.01521	2928.84655	1.00656	2928.84655	1.0083	2928.84655	1.01007	2928.84655	1.01304	2928.84655	1.00749			0.832	5.13E-04
2927.56084	1.00558	2927.56084	1.01589	2927.56084	1.00587	2927.56084	1.00327	2927.56084	1.00327	2927.56084	1.00619	2927.56084	1.00405	2927.56084	1.00406	2927.56084	1.00743	2927.56084	1.00542	2927.56084	1.00826	2927.56084	1.00974	2927.56084	1.00728	2927.56084	1.00625	2927.56084	1.01521	2927.56084	1.00656	2927.56084	1.00831	2927.56084	1.01008	2927.56084	1.01304	2927.56084	1.00749			0.833	5.13E-04
2926.27513	1.00558	2926.27513	1.01589	2926.27513	1.00587	2926.27513	1.00327	2926.27513	1.00327	2926.27513	1.0062	2926.27513	1.00405	2926.27513	1.00406	2926.27513	1.00743	2926.27513	1.00542	2926.27513	1.00826	2926.27513	1.00974	2926.27513	1.00728	2926.27513	1.00625	2926.27513	1.01522	2926.27513	1.00657	2926.27513	1.00831	2926.27513	1.01009	2926.27513	1.01305	2926.27513	1.0075			0.834	5.13E-04
2924.98942	1.00558	2924.98942	1.0159	2924.98942	1.00587	2924.98942	1.00327	2924.98942	1.00328	2924.98942	1.0062	2924.98942	1.00405	2924.98942	1.00407	2924.98942	1.00744	2924.98942	1.00541	2924.98942	1.00826	2924.98942	1.00975	2924.98942	1.00728	2924.98942	1.00626	2924.98942	1.01522	2924.98942	1.00657	2924.98942	1.00831	2924.98942	1.01009	2924.98942	1.01305	2924.98942	1.0075			0.835	5.13E-04
2923.70371	1.00557	2923.70371	1.01589	2923.70371	1.00587	2923.70371	1.00328	2923.70371	1.00327	2923.70371	1.0062	2923.70371	1.00405	2923.70371	1.00408	2923.70371	1.00744	2923.70371	1.00541	2923.70371	1.00827	2923.70371	1.00975	2923.70371	1.00728	2923.70371	1.00626	2923.70371	1.01522	2923.70371	1.00656	2923.70371	1.00831	2923.70371	1.01009	2923.70371	1.01305	2923.70371	1.00751			0.836	5.13E-04
2922.418	1.00556	2922.418	1.01589	2922.418	1.00586	2922.418	1.00328	2922.418	1.00327	2922.418	1.00619	2922.418	1.00405	2922.418	1.00407	2922.418	1.00744	2922.418	1.00542	2922.418	1.00827	2922.418	1.00976	2922.418	1.00729	2922.418	1.00626	2922.418	1.01522	2922.418	1.00656	2922.418	1.00831	2922.418	1.01009	2922.418	1.01306	2922.418	1.00751			0.837	5.13E-04
2921.13229	1.00556	2921.13229	1.01588	2921.13229	1.00586	2921.13229	1.00328	2921.13229	1.00326	2921.13229	1.00619	2921.13229	1.00405	2921.13229	1.00407	2921.13229	1.00745	2921.13229	1.00542	2921.13229	1.00828	2921.13229	1.00975	2921.13229	1.00729	2921.13229	1.00626	2921.13229	1.01522	2921.13229	1.00657	2921.13229	1.00831	2921.13229	1.01009	2921.13229	1.01306	2921.13229	1.00752			0.838	5.13E-04
2919.84658	1.00556	2919.84658	1.01587	2919.84658	1.00586	2919.84658	1.00328	2919.84658	1.00326	2919.84658	1.00619	2919.84658	1.00405	2919.84658	1.00406	2919.84658	1.00745	2919.84658	1.00542	2919.84658	1.00828	2919.84658	1.00975	2919.84658	1.00729	2919.84658	1.00626	2919.84658	1.01522	2919.84658	1.00657	2919.84658	1.00831	2919.84658	1.01008	2919.84658	1.01306	2919.84658	1.00752			0.839	5.13E-04
2918.56087	1.00556	2918.56087	1.01588	2918.56087	1.00586	2918.56087	1.00328	2918.56087	1.00327	2918.56087	1.00619	2918.56087	1.00405	2918.56087	1.00406	2918.56087	1.00745	2918.56087	1.00542	2918.56087	1.00828	2918.56087	1.00974	2918.56087	1.00729	2918.56087	1.00627	2918.56087	1.01521	2918.56087	1.00658	2918.56087	1.00832	2918.56087	1.01008	2918.56087	1.01307	2918.56087	1.00752			0.84	5.13E-04
2917.27516	1.00556	2917.27516	1.01588	2917.27516	1.00587	2917.27516	1.00328	2917.27516	1.00327	2917.27516	1.00619	2917.27516	1.00405	2917.27516	1.00406	2917.27516	1.00745	2917.27516	1.00542	2917.27516	1.00828	2917.27516	1.00974	2917.27516	1.0073	2917.27516	1.00627	2917.27516	1.01521	2917.27516	1.00659	2917.27516	1.00833	2917.27516	1.01008	2917.27516	1.01307	2917.27516	1.00753			0.841	5.13E-04
2915.98945	1.00557	2915.98945	1.01588	2915.98945	1.00587	2915.98945	1.00328	2915.98945	1.00328	2915.98945	1.00619	2915.98945	1.00406	2915.98945	1.00406	2915.98945	1.00745	2915.98945	1.00543	2915.98945	1.00829	2915.98945	1.00975	2915.98945	1.0073	2915.98945	1.00628	2915.98945	1.01522	2915.98945	1.00659	2915.98945	1.00834	2915.98945	1.01009	2915.98945	1.01308	2915.98945	1.00754			0.842	5.13E-04
2914.70374	1.00557	2914.70374	1.01588	2914.70374	1.00588	2914.70374	1.00329	2914.70374	1.00329	2914.70374	1.0062	2914.70374	1.00406	2914.70374	1.00406	2914.70374	1.00746	2914.70374	1.00543	2914.70374	1.00829	2914.70374	1.00975	2914.70374	1.00731	2914.70374	1.00629	2914.70374	1.01522	2914.70374	1.00659	2914.70374	1.00835	2914.70374	1.01009	2914.70374	1.01309	2914.70374	1.00755			0.843	5.13E-04
2913.41803	1.00557	2913.41803	1.01588	2913.41803	1.00589	2913.41803	1.00329	2913.41803	1.0033	2913.41803	1.00619	2913.41803	1.00406	2913.41803	1.00406	2913.41803	1.00746	2913.41803	1.00543	2913.41803	1.0083	2913.41803	1.00976	2913.41803	1.00732	2913.41803	1.00629	2913.41803	1.01522	2913.41803	1.00659	2913.41803	1.00835	2913.41803	1.01008	2913.41803	1.01309	2913.41803	1.00756			0.844	5.13E-04
2912.13232	1.00557	2912.13232	1.01588	2912.13232	1.00589	2912.13232	1.00329	2912.13232	1.00329	2912.13232	1.00619	2912.13232	1.00406	2912.13232	1.00406	2912.13232	1.00746	2912.13232	1.00543	2912.13232	1.0083	2912.13232	1.00976	2912.13232	1.00732	2912.13232	1.00629	2912.13232	1.01521	2912.13232	1.00659	2912.13232	1.00835	2912.13232	1.01008	2912.13232	1.01308	2912.13232	1.00756			0.845	5.13E-04
2910.84661	1.00557	2910.84661	1.01587	2910.84661	1.00589	2910.84661	1.00328	2910.84661	1.00329	2910.84661	1.00619	2910.84661	1.00406	2910.84661	1.00406	2910.84661	1.00746	2910.84661	1.00543	2910.84661	1.0083	2910.84661	1.00976	2910.84661	1.00732	2910.84661	1.00628	2910.84661	1.0152	2910.84661	1.00659	2910.84661	1.00835	2910.84661	1.01007	2910.84661	1.01308	2910.84661	1.00756			0.846	5.13E-04
2909.5609	1.00557	2909.5609	1.01586	2909.5609	1.00589	2909.5609	1.00328	2909.5609	1.00329	2909.5609	1.00619	2909.5609	1.00406	2909.5609	1.00406	2909.5609	1.00746	2909.5609	1.00543	2909.5609	1.0083	2909.5609	1.00976	2909.5609	1.00732	2909.5609	1.00628	2909.5609	1.0152	2909.5609	1.00659	2909.5609	1.00835	2909.5609	1.01006	2909.5609	1.01307	2909.5609	1.00756			0.847	5.13E-04
2908.2752	1.00557	2908.2752	1.01586	2908.2752	1.00589	2908.2752	1.00328	2908.2752	1.00329	2908.2752	1.00619	2908.2752	1.00406	2908.2752	1.00406	2908.2752	1.00746	2908.2752	1.00543	2908.2752	1.0083	2908.2752	1.00976	2908.2752	1.00732	2908.2752	1.00629	2908.2752	1.0152	2908.2752	1.00659	2908.2752	1.00835	2908.2752	1.01006	2908.2752	1.01307	2908.2752	1.00755			0.848	5.13E-04
2906.98949	1.00557	2906.98949	1.01585	2906.98949	1.00589	2906.98949	1.00329	2906.98949	1.0033	2906.98949	1.00619	2906.98949	1.00406	2906.98949	1.00406	2906.98949	1.00746	2906.98949	1.00543	2906.98949	1.0083	2906.98949	1.00976	2906.98949	1.00732	2906.98949	1.00629	2906.98949	1.01519	2906.98949	1.00658	2906.98949	1.00835	2906.98949	1.01006	2906.98949	1.01307	2906.98949	1.00755			0.849	5.13E-04
2905.70378	1.00558	2905.70378	1.01585	2905.70378	1.00589	2905.70378	1.00328	2905.70378	1.0033	2905.70378	1.00619	2905.70378	1.00406	2905.70378	1.00405	2905.70378	1.00746	2905.70378	1.00542	2905.70378	1.00829	2905.70378	1.00976	2905.70378	1.00732	2905.70378	1.00629	2905.70378	1.01519	2905.70378	1.00658	2905.70378	1.00836	2905.70378	1.01006	2905.70378	1.01308	2905.70378	1.00755			0.85	5.13E-04
2904.41807	1.00558	2904.41807	1.01584	2904.41807	1.00589	2904.41807	1.00328	2904.41807	1.0033	2904.41807	1.00619	2904.41807	1.00406	2904.41807	1.00404	2904.41807	1.00745	2904.41807	1.00542	2904.41807	1.00829	2904.41807	1.00975	2904.41807	1.00732	2904.41807	1.0063	2904.41807	1.01519	2904.41807	1.00659	2904.41807	1.00836	2904.41807	1.01006	2904.41807	1.01308	2904.41807	1.00755			0.851	5.13E-04
2903.13236	1.00557	2903.13236	1.01584	2903.13236	1.00589	2903.13236	1.00328	2903.13236	1.0033	2903.13236	1.00619	2903.13236	1.00407	2903.13236	1.00404	2903.13236	1.00745	2903.13236	1.00542	2903.13236	1.00829	2903.13236	1.00975	2903.13236	1.00732	2903.13236	1.0063	2903.13236	1.01518	2903.13236	1.00659	2903.13236	1.00836	2903.13236	1.01005	2903.13236	1.01307	2903.13236	1.00755			0.852	5.13E-04
2901.84665	1.00556	2901.84665	1.01583	2901.84665	1.00588	2901.84665	1.00328	2901.84665	1.0033	2901.84665	1.00619	2901.84665	1.00406	2901.84665	1.00404	2901.84665	1.00745	2901.84665	1.00541	2901.84665	1.00828	2901.84665	1.00975	2901.84665	1.00731	2901.84665	1.0063	2901.84665	1.01518	2901.84665	1.00659	2901.84665	1.00836	2901.84665	1.01005	2901.84665	1.01307	2901.84665	1.00755			0.853	5.13E-04
2900.56094	1.00555	2900.56094	1.01583	2900.56094	1.00589	2900.56094	1.00328	2900.56094	1.0033	2900.56094	1.00619	2900.56094	1.00406	2900.56094	1.00404	2900.56094	1.00745	2900.56094	1.00541	2900.56094	1.00828	2900.56094	1.00975	2900.56094	1.00731	2900.56094	1.0063	2900.56094	1.01517	2900.56094	1.00659	2900.56094	1.00836	2900.56094	1.01005	2900.56094	1.01306	2900.56094	1.00755			0.854	5.13E-04
2899.27523	1.00556	2899.27523	1.01583	2899.27523	1.00589	2899.27523	1.00328	2899.27523	1.0033	2899.27523	1.0062	2899.27523	1.00406	2899.27523	1.00405	2899.27523	1.00746	2899.27523	1.00542	2899.27523	1.00829	2899.27523	1.00975	2899.27523	1.00731	2899.27523	1.0063	2899.27523	1.01517	2899.27523	1.0066	2899.27523	1.00837	2899.27523	1.01005	2899.27523	1.01306	2899.27523	1.00756			0.855	5.13E-04
2897.98952	1.00556	2897.98952	1.01584	2897.98952	1.00589	2897.98952	1.00328	2897.98952	1.00331	2897.98952	1.0062	2897.98952	1.00406	2897.98952	1.00405	2897.98952	1.00746	2897.98952	1.00542	2897.98952	1.00828	2897.98952	1.00975	2897.98952	1.00732	2897.98952	1.00631	2897.98952	1.01517	2897.98952	1.00661	2897.98952	1.00837	2897.98952	1.01005	2897.98952	1.01307	2897.98952	1.00757			0.856	5.13E-04
2896.70381	1.00556	2896.70381	1.01584	2896.70381	1.00589	2896.70381	1.00328	2896.70381	1.00332	2896.70381	1.00619	2896.70381	1.00406	2896.70381	1.00404	2896.70381	1.00745	2896.70381	1.00542	2896.70381	1.00828	2896.70381	1.00974	2896.70381	1.00732	2896.70381	1.00631	2896.70381	1.01516	2896.70381	1.0066	2896.70381	1.00838	2896.70381	1.01006	2896.70381	1.01306	2896.70381	1.00756			0.857	5.13E-04
2895.4181	1.00556	2895.4181	1.01583	2895.4181	1.00588	2895.4181	1.00327	2895.4181	1.00332	2895.4181	1.00618	2895.4181	1.00405	2895.4181	1.00403	2895.4181	1.00745	2895.4181	1.00542	2895.4181	1.00827	2895.4181	1.00973	2895.4181	1.00731	2895.4181	1.0063	2895.4181	1.01516	2895.4181	1.00658	2895.4181	1.00837	2895.4181	1.01007	2895.4181	1.01305	2895.4181	1.00755			0.858	5.13E-04
2894.13239	1.00556	2894.13239	1.01581	2894.13239	1.00587	2894.13239	1.00327	2894.13239	1.00331	2894.13239	1.00617	2894.13239	1.00405	2894.13239	1.00403	2894.13239	1.00744	2894.13239	1.00541	2894.13239	1.00827	2894.13239	1.00972	2894.13239	1.0073	2894.13239	1.00629	2894.13239	1.01515	2894.13239	1.00657	2894.13239	1.00837	2894.13239	1.01006	2894.13239	1.01305	2894.13239	1.00755			0.859	5.13E-04
2892.84668	1.00555	2892.84668	1.0158	2892.84668	1.00587	2892.84668	1.00327	2892.84668	1.00331	2892.84668	1.00617	2892.84668	1.00405	2892.84668	1.00403	2892.84668	1.00744	2892.84668	1.0054	2892.84668	1.00827	2892.84668	1.00972	2892.84668	1.00729	2892.84668	1.0063	2892.84668	1.01514	2892.84668	1.00657	2892.84668	1.00836	2892.84668	1.01005	2892.84668	1.01305	2892.84668	1.00755			0.86	5.13E-04
2891.56097	1.00555	2891.56097	1.01579	2891.56097	1.00588	2891.56097	1.00327	2891.56097	1.00331	2891.56097	1.00618	2891.56097	1.00406	2891.56097	1.00404	2891.56097	1.00744	2891.56097	1.0054	2891.56097	1.00828	2891.56097	1.00973	2891.56097	1.0073	2891.56097	1.0063	2891.56097	1.01514	2891.56097	1.00658	2891.56097	1.00836	2891.56097	1.01004	2891.56097	1.01306	2891.56097	1.00756			0.861	5.13E-04
2890.27526	1.00555	2890.27526	1.01579	2890.27526	1.00589	2890.27526	1.00328	2890.27526	1.00332	2890.27526	1.00618	2890.27526	1.00406	2890.27526	1.00404	2890.27526	1.00745	2890.27526	1.0054	2890.27526	1.00829	2890.27526	1.00973	2890.27526	1.00731	2890.27526	1.00631	2890.27526	1.01515	2890.27526	1.00659	2890.27526	1.00836	2890.27526	1.01004	2890.27526	1.01306	2890.27526	1.00756			0.862	5.13E-04
2888.98955	1.00555	2888.98955	1.01579	2888.98955	1.00589	2888.98955	1.00328	2888.98955	1.00332	2888.98955	1.00619	2888.98955	1.00406	2888.98955	1.00404	2888.98955	1.00745	2888.98955	1.00541	2888.98955	1.00829	2888.98955	1.00973	2888.98955	1.00732	2888.98955	1.00631	2888.98955	1.01515	2888.98955	1.00659	2888.98955	1.00837	2888.98955	1.01004	2888.98955	1.01307	2888.98955	1.00757			0.863	5.13E-04
2887.70384	1.00556	2887.70384	1.01579	2887.70384	1.0059	2887.70384	1.00329	2887.70384	1.00332	2887.70384	1.00619	2887.70384	1.00407	2887.70384	1.00404	2887.70384	1.00746	2887.70384	1.00541	2887.70384	1.0083	2887.70384	1.00973	2887.70384	1.00732	2887.70384	1.00632	2887.70384	1.01515	2887.70384	1.0066	2887.70384	1.00837	2887.70384	1.01004	2887.70384	1.01307	2887.70384	1.00757			0.864	5.13E-04
2886.41813	1.00556	2886.41813	1.01579	2886.41813	1.0059	2886.41813	1.00329	2886.41813	1.00332	2886.41813	1.00618	2886.41813	1.00407	2886.41813	1.00404	2886.41813	1.00746	2886.41813	1.00541	2886.41813	1.0083	2886.41813	1.00973	2886.41813	1.00733	2886.41813	1.00632	2886.41813	1.01515	2886.41813	1.0066	2886.41813	1.00837	2886.41813	1.01005	2886.41813	1.01307	2886.41813	1.00758			0.865	5.13E-04
2885.13242	1.00556	2885.13242	1.01578	2885.13242	1.0059	2885.13242	1.00329	2885.13242	1.00332	2885.13242	1.00618	2885.13242	1.00407	2885.13242	1.00404	2885.13242	1.00746	2885.13242	1.00541	2885.13242	1.0083	2885.13242	1.00973	2885.13242	1.00733	2885.13242	1.00633	2885.13242	1.01515	2885.13242	1.0066	2885.13242	1.00837	2885.13242	1.01005	2885.13242	1.01307	2885.13242	1.00758			0.866	5.13E-04
2883.84671	1.00556	2883.84671	1.01578	2883.84671	1.0059	2883.84671	1.00329	2883.84671	1.00333	2883.84671	1.00618	2883.84671	1.00407	2883.84671	1.00404	2883.84671	1.00746	2883.84671	1.00541	2883.84671	1.0083	2883.84671	1.00973	2883.84671	1.00733	2883.84671	1.00633	2883.84671	1.01515	2883.84671	1.0066	2883.84671	1.00837	2883.84671	1.01005	2883.84671	1.01306	2883.84671	1.00758			0.867	5.13E-04
2882.561	1.00555	2882.561	1.01578	2882.561	1.00589	2882.561	1.00329	2882.561	1.00333	2882.561	1.00618	2882.561	1.00407	2882.561	1.00403	2882.561	1.00746	2882.561	1.0054	2882.561	1.00829	2882.561	1.00973	2882.561	1.00732	2882.561	1.00633	2882.561	1.01515	2882.561	1.0066	2882.561	1.00837	2882.561	1.01004	2882.561	1.01306	2882.561	1.00757			0.868	5.13E-04
2881.27529	1.00554	2881.27529	1.01578	2881.27529	1.00589	2881.27529	1.00328	2881.27529	1.00332	2881.27529	1.00618	2881.27529	1.00407	2881.27529	1.00403	2881.27529	1.00746	2881.27529	1.0054	2881.27529	1.00829	2881.27529	1.00973	2881.27529	1.00732	2881.27529	1.00633	2881.27529	1.01515	2881.27529	1.00659	2881.27529	1.00836	2881.27529	1.01004	2881.27529	1.01306	2881.27529	1.00757			0.869	5.13E-04
2879.98958	1.00554	2879.98958	1.01578	2879.98958	1.00588	2879.98958	1.00328	2879.98958	1.00331	2879.98958	1.00618	2879.98958	1.00407	2879.98958	1.00403	2879.98958	1.00745	2879.98958	1.0054	2879.98958	1.00829	2879.98958	1.00973	2879.98958	1.00732	2879.98958	1.00632	2879.98958	1.01515	2879.98958	1.00659	2879.98958	1.00836	2879.98958	1.01004	2879.98958	1.01306	2879.98958	1.00757			0.87	5.13E-04
2878.70387	1.00554	2878.70387	1.01578	2878.70387	1.00588	2878.70387	1.00328	2878.70387	1.00331	2878.70387	1.00618	2878.70387	1.00407	2878.70387	1.00403	2878.70387	1.00745	2878.70387	1.0054	2878.70387	1.00829	2878.70387	1.00973	2878.70387	1.00732	2878.70387	1.00631	2878.70387	1.01515	2878.70387	1.00658	2878.70387	1.00837	2878.70387	1.01004	2878.70387	1.01307	2878.70387	1.00757			0.871	5.13E-04
2877.41816	1.00554	2877.41816	1.01578	2877.41816	1.00587	2877.41816	1.00328	2877.41816	1.00331	2877.41816	1.00619	2877.41816	1.00407	2877.41816	1.00403	2877.41816	1.00745	2877.41816	1.0054	2877.41816	1.00829	2877.41816	1.00973	2877.41816	1.00732	2877.41816	1.00631	2877.41816	1.01515	2877.41816	1.00658	2877.41816	1.00837	2877.41816	1.01004	2877.41816	1.01307	2877.41816	1.00757			0.872	5.13E-04
2876.13245	1.00554	2876.13245	1.01578	2876.13245	1.00587	2876.13245	1.00328	2876.13245	1.00331	2876.13245	1.00619	2876.13245	1.00406	2876.13245	1.00403	2876.13245	1.00745	2876.13245	1.00541	2876.13245	1.00829	2876.13245	1.00974	2876.13245	1.00733	2876.13245	1.00632	2876.13245	1.01516	2876.13245	1.00659	2876.13245	1.00838	2876.13245	1.01005	2876.13245	1.01308	2876.13245	1.00757			0.873	5.13E-04
2874.84674	1.00554	2874.84674	1.01578	2874.84674	1.00587	2874.84674	1.00329	2874.84674	1.00331	2874.84674	1.00619	2874.84674	1.00406	2874.84674	1.00404	2874.84674	1.00745	2874.84674	1.00541	2874.84674	1.00829	2874.84674	1.00974	2874.84674	1.00734	2874.84674	1.00633	2874.84674	1.01516	2874.84674	1.00659	2874.84674	1.00838	2874.84674	1.01006	2874.84674	1.01309	2874.84674	1.00758			0.874	5.13E-04
2873.56104	1.00555	2873.56104	1.01579	2873.56104	1.00588	2873.56104	1.0033	2873.56104	1.00331	2873.56104	1.0062	2873.56104	1.00407	2873.56104	1.00404	2873.56104	1.00746	2873.56104	1.00543	2873.56104	1.0083	2873.56104	1.00975	2873.56104	1.00735	2873.56104	1.00633	2873.56104	1.01518	2873.56104	1.0066	2873.56104	1.00839	2873.56104	1.01007	2873.56104	1.0131	2873.56104	1.00758			0.875	5.13E-04
2872.27533	1.00555	2872.27533	1.0158	2872.27533	1.00588	2872.27533	1.0033	2872.27533	1.00332	2872.27533	1.0062	2872.27533	1.00407	2872.27533	1.00404	2872.27533	1.00746	2872.27533	1.00543	2872.27533	1.00831	2872.27533	1.00975	2872.27533	1.00736	2872.27533	1.00634	2872.27533	1.01519	2872.27533	1.00661	2872.27533	1.00839	2872.27533	1.01008	2872.27533	1.0131	2872.27533	1.00759			0.876	5.13E-04
2870.98962	1.00555	2870.98962	1.0158	2870.98962	1.00588	2870.98962	1.00329	2870.98962	1.00332	2870.98962	1.0062	2870.98962	1.00406	2870.98962	1.00404	2870.98962	1.00746	2870.98962	1.00543	2870.98962	1.00831	2870.98962	1.00976	2870.98962	1.00735	2870.98962	1.00633	2870.98962	1.0152	2870.98962	1.00662	2870.98962	1.00839	2870.98962	1.01009	2870.98962	1.0131	2870.98962	1.00759			0.877	5.13E-04
2869.70391	1.00554	2869.70391	1.0158	2869.70391	1.00587	2869.70391	1.00328	2869.70391	1.00331	2869.70391	1.0062	2869.70391	1.00406	2869.70391	1.00404	2869.70391	1.00746	2869.70391	1.00543	2869.70391	1.00831	2869.70391	1.00976	2869.70391	1.00735	2869.70391	1.00633	2869.70391	1.0152	2869.70391	1.00661	2869.70391	1.00839	2869.70391	1.01009	2869.70391	1.0131	2869.70391	1.00759			0.878	5.13E-04
2868.4182	1.00554	2868.4182	1.0158	2868.4182	1.00587	2868.4182	1.00328	2868.4182	1.00331	2868.4182	1.00619	2868.4182	1.00406	2868.4182	1.00405	2868.4182	1.00746	2868.4182	1.00543	2868.4182	1.00831	2868.4182	1.00977	2868.4182	1.00735	2868.4182	1.00633	2868.4182	1.01519	2868.4182	1.00661	2868.4182	1.00839	2868.4182	1.01009	2868.4182	1.01311	2868.4182	1.00759			0.879	5.13E-04
2867.13249	1.00554	2867.13249	1.0158	2867.13249	1.00587	2867.13249	1.00329	2867.13249	1.00331	2867.13249	1.00619	2867.13249	1.00407	2867.13249	1.00405	2867.13249	1.00746	2867.13249	1.00543	2867.13249	1.00831	2867.13249	1.00977	2867.13249	1.00736	2867.13249	1.00634	2867.13249	1.0152	2867.13249	1.00662	2867.13249	1.0084	2867.13249	1.0101	2867.13249	1.01311	2867.13249	1.00759			0.88	5.13E-04
2865.84678	1.00554	2865.84678	1.0158	2865.84678	1.00588	2865.84678	1.0033	2865.84678	1.00332	2865.84678	1.0062	2865.84678	1.00407	2865.84678	1.00406	2865.84678	1.00746	2865.84678	1.00543	2865.84678	1.00831	2865.84678	1.00978	2865.84678	1.00737	2865.84678	1.00634	2865.84678	1.01521	2865.84678	1.00662	2865.84678	1.00841	2865.84678	1.01011	2865.84678	1.01312	2865.84678	1.0076			0.881	5.13E-04
2864.56107	1.00554	2864.56107	1.01581	2864.56107	1.00588	2864.56107	1.0033	2864.56107	1.00332	2864.56107	1.0062	2864.56107	1.00407	2864.56107	1.00406	2864.56107	1.00747	2864.56107	1.00543	2864.56107	1.00832	2864.56107	1.00978	2864.56107	1.00738	2864.56107	1.00635	2864.56107	1.01521	2864.56107	1.00662	2864.56107	1.00841	2864.56107	1.01012	2864.56107	1.01313	2864.56107	1.00761			0.882	5.13E-04
2863.27536	1.00553	2863.27536	1.01581	2863.27536	1.00589	2863.27536	1.00329	2863.27536	1.00332	2863.27536	1.00621	2863.27536	1.00406	2863.27536	1.00405	2863.27536	1.00747	2863.27536	1.00543	2863.27536	1.00832	2863.27536	1.00979	2863.27536	1.00737	2863.27536	1.00635	2863.27536	1.01522	2863.27536	1.00662	2863.27536	1.00841	2863.27536	1.01012	2863.27536	1.01313	2863.27536	1.00761			0.883	5.13E-04
2861.98965	1.00553	2861.98965	1.01581	2861.98965	1.00588	2861.98965	1.00329	2861.98965	1.00332	2861.98965	1.00621	2861.98965	1.00406	2861.98965	1.00405	2861.98965	1.00747	2861.98965	1.00543	2861.98965	1.00831	2861.98965	1.00978	2861.98965	1.00737	2861.98965	1.00635	2861.98965	1.01521	2861.98965	1.00662	2861.98965	1.00841	2861.98965	1.01012	2861.98965	1.01312	2861.98965	1.00761			0.884	5.13E-04
2860.70394	1.00553	2860.70394	1.0158	2860.70394	1.00588	2860.70394	1.00328	2860.70394	1.00332	2860.70394	1.00621	2860.70394	1.00405	2860.70394	1.00404	2860.70394	1.00747	2860.70394	1.00543	2860.70394	1.00831	2860.70394	1.00978	2860.70394	1.00737	2860.70394	1.00635	2860.70394	1.01521	2860.70394	1.00662	2860.70394	1.00841	2860.70394	1.01011	2860.70394	1.01312	2860.70394	1.0076			0.885	5.13E-04
2859.41823	1.00554	2859.41823	1.0158	2859.41823	1.00588	2859.41823	1.00328	2859.41823	1.00332	2859.41823	1.00621	2859.41823	1.00406	2859.41823	1.00404	2859.41823	1.00747	2859.41823	1.00543	2859.41823	1.00831	2859.41823	1.00978	2859.41823	1.00737	2859.41823	1.00635	2859.41823	1.01522	2859.41823	1.00662	2859.41823	1.00841	2859.41823	1.01011	2859.41823	1.01313	2859.41823	1.00761			0.886	5.13E-04
2858.13252	1.00554	2858.13252	1.0158	2858.13252	1.00589	2858.13252	1.00329	2858.13252	1.00333	2858.13252	1.00621	2858.13252	1.00407	2858.13252	1.00405	2858.13252	1.00748	2858.13252	1.00543	2858.13252	1.00832	2858.13252	1.00979	2858.13252	1.00738	2858.13252	1.00636	2858.13252	1.01523	2858.13252	1.00663	2858.13252	1.00841	2858.13252	1.01012	2858.13252	1.01314	2858.13252	1.00762			0.887	5.13E-04
2856.84681	1.00554	2856.84681	1.0158	2856.84681	1.00589	2856.84681	1.0033	2856.84681	1.00333	2856.84681	1.0062	2856.84681	1.00408	2856.84681	1.00405	2856.84681	1.00748	2856.84681	1.00543	2856.84681	1.00832	2856.84681	1.00979	2856.84681	1.00739	2856.84681	1.00636	2856.84681	1.01523	2856.84681	1.00664	2856.84681	1.00842	2856.84681	1.01012	2856.84681	1.01315	2856.84681	1.00763			0.888	5.13E-04
2855.5611	1.00553	2855.5611	1.0158	2855.5611	1.00589	2855.5611	1.0033	2855.5611	1.00332	2855.5611	1.0062	2855.5611	1.00408	2855.5611	1.00405	2855.5611	1.00748	2855.5611	1.00543	2855.5611	1.00833	2855.5611	1.00979	2855.5611	1.00739	2855.5611	1.00636	2855.5611	1.01522	2855.5611	1.00664	2855.5611	1.00842	2855.5611	1.01012	2855.5611	1.01315	2855.5611	1.00763			0.889	5.13E-04
2854.27539	1.00553	2854.27539	1.0158	2854.27539	1.00589	2854.27539	1.0033	2854.27539	1.00332	2854.27539	1.0062	2854.27539	1.00408	2854.27539	1.00404	2854.27539	1.00748	2854.27539	1.00543	2854.27539	1.00833	2854.27539	1.00978	2854.27539	1.00739	2854.27539	1.00637	2854.27539	1.01522	2854.27539	1.00664	2854.27539	1.00842	2854.27539	1.01012	2854.27539	1.01315	2854.27539	1.00763			0.89	5.13E-04
2852.98968	1.00553	2852.98968	1.0158	2852.98968	1.00589	2852.98968	1.0033	2852.98968	1.00333	2852.98968	1.00621	2852.98968	1.00408	2852.98968	1.00404	2852.98968	1.00748	2852.98968	1.00544	2852.98968	1.00833	2852.98968	1.00978	2852.98968	1.00739	2852.98968	1.00637	2852.98968	1.01522	2852.98968	1.00664	2852.98968	1.00843	2852.98968	1.01012	2852.98968	1.01315	2852.98968	1.00764			0.891	5.13E-04
2851.70397	1.00553	2851.70397	1.0158	2851.70397	1.00589	2851.70397	1.0033	2851.70397	1.00333	2851.70397	1.00621	2851.70397	1.00407	2851.70397	1.00404	2851.70397	1.00748	2851.70397	1.00543	2851.70397	1.00833	2851.70397	1.00978	2851.70397	1.00739	2851.70397	1.00637	2851.70397	1.01522	2851.70397	1.00664	2851.70397	1.00843	2851.70397	1.01012	2851.70397	1.01315	2851.70397	1.00764			0.892	5.13E-04
2850.41826	1.00553	2850.41826	1.01579	2850.41826	1.0059	2850.41826	1.0033	2850.41826	1.00333	2850.41826	1.0062	2850.41826	1.00407	2850.41826	1.00404	2850.41826	1.00748	2850.41826	1.00543	2850.41826	1.00833	2850.41826	1.00978	2850.41826	1.00739	2850.41826	1.00637	2850.41826	1.01522	2850.41826	1.00664	2850.41826	1.00843	2850.41826	1.01012	2850.41826	1.01315	2850.41826	1.00764			0.893	5.13E-04
2849.13255	1.00553	2849.13255	1.01578	2849.13255	1.0059	2849.13255	1.0033	2849.13255	1.00333	2849.13255	1.0062	2849.13255	1.00408	2849.13255	1.00404	2849.13255	1.00748	2849.13255	1.00543	2849.13255	1.00833	2849.13255	1.00978	2849.13255	1.00739	2849.13255	1.00638	2849.13255	1.01521	2849.13255	1.00665	2849.13255	1.00844	2849.13255	1.01012	2849.13255	1.01315	2849.13255	1.00764			0.894	5.13E-04
2847.84684	1.00554	2847.84684	1.01578	2847.84684	1.00591	2847.84684	1.0033	2847.84684	1.00334	2847.84684	1.0062	2847.84684	1.00408	2847.84684	1.00405	2847.84684	1.00748	2847.84684	1.00544	2847.84684	1.00834	2847.84684	1.00978	2847.84684	1.00739	2847.84684	1.00639	2847.84684	1.01521	2847.84684	1.00665	2847.84684	1.00844	2847.84684	1.01012	2847.84684	1.01316	2847.84684	1.00765			0.895	5.13E-04
2846.56113	1.00554	2846.56113	1.01578	2846.56113	1.00591	2846.56113	1.0033	2846.56113	1.00335	2846.56113	1.00621	2846.56113	1.00408	2846.56113	1.00405	2846.56113	1.00748	2846.56113	1.00544	2846.56113	1.00834	2846.56113	1.00979	2846.56113	1.00739	2846.56113	1.00639	2846.56113	1.01521	2846.56113	1.00666	2846.56113	1.00845	2846.56113	1.01011	2846.56113	1.01316	2846.56113	1.00766			0.896	5.13E-04
2845.27542	1.00553	2845.27542	1.01577	2845.27542	1.00591	2845.27542	1.00331	2845.27542	1.00335	2845.27542	1.00621	2845.27542	1.00408	2845.27542	1.00405	2845.27542	1.00748	2845.27542	1.00543	2845.27542	1.00834	2845.27542	1.00979	2845.27542	1.00739	2845.27542	1.00639	2845.27542	1.01521	2845.27542	1.00666	2845.27542	1.00845	2845.27542	1.01011	2845.27542	1.01316	2845.27542	1.00767			0.897	5.13E-04
2843.98971	1.00553	2843.98971	1.01576	2843.98971	1.00591	2843.98971	1.00331	2843.98971	1.00335	2843.98971	1.00621	2843.98971	1.00408	2843.98971	1.00404	2843.98971	1.00748	2843.98971	1.00543	2843.98971	1.00834	2843.98971	1.00978	2843.98971	1.00738	2843.98971	1.00639	2843.98971	1.01519	2843.98971	1.00665	2843.98971	1.00845	2843.98971	1.01011	2843.98971	1.01316	2843.98971	1.00766			0.898	5.13E-04
2842.704	1.00553	2842.704	1.01575	2842.704	1.00591	2842.704	1.0033	2842.704	1.00335	2842.704	1.00621	2842.704	1.00408	2842.704	1.00403	2842.704	1.00747	2842.704	1.00542	2842.704	1.00834	2842.704	1.00978	2842.704	1.00738	2842.704	1.00638	2842.704	1.01518	2842.704	1.00665	2842.704	1.00844	2842.704	1.0101	2842.704	1.01316	2842.704	1.00766			0.899	5.13E-04
2841.41829	1.00553	2841.41829	1.01575	2841.41829	1.00591	2841.41829	1.0033	2841.41829	1.00335	2841.41829	1.00621	2841.41829	1.00408	2841.41829	1.00403	2841.41829	1.00747	2841.41829	1.00542	2841.41829	1.00833	2841.41829	1.00977	2841.41829	1.00738	2841.41829	1.00638	2841.41829	1.01517	2841.41829	1.00664	2841.41829	1.00844	2841.41829	1.01009	2841.41829	1.01315	2841.41829	1.00765			0.9	5.13E-04
2840.13258	1.00553	2840.13258	1.01574	2840.13258	1.0059	2840.13258	1.00329	2840.13258	1.00335	2840.13258	1.0062	2840.13258	1.00408	2840.13258	1.00403	2840.13258	1.00746	2840.13258	1.00542	2840.13258	1.00833	2840.13258	1.00977	2840.13258	1.00738	2840.13258	1.00638	2840.13258	1.01516	2840.13258	1.00664	2840.13258	1.00844	2840.13258	1.01008	2840.13258	1.01315	2840.13258	1.00765			0.901	5.13E-04
2838.84687	1.00553	2838.84687	1.01573	2838.84687	1.0059	2838.84687	1.00329	2838.84687	1.00335	2838.84687	1.0062	2838.84687	1.00408	2838.84687	1.00403	2838.84687	1.00746	2838.84687	1.00542	2838.84687	1.00833	2838.84687	1.00976	2838.84687	1.00738	2838.84687	1.00638	2838.84687	1.01516	2838.84687	1.00664	2838.84687	1.00844	2838.84687	1.01008	2838.84687	1.01314	2838.84687	1.00765			0.902	5.13E-04
2837.56117	1.00552	2837.56117	1.01572	2837.56117	1.0059	2837.56117	1.0033	2837.56117	1.00335	2837.56117	1.0062	2837.56117	1.00408	2837.56117	1.00402	2837.56117	1.00746	2837.56117	1.00542	2837.56117	1.00833	2837.56117	1.00976	2837.56117	1.00738	2837.56117	1.00638	2837.56117	1.01515	2837.56117	1.00664	2837.56117	1.00844	2837.56117	1.01007	2837.56117	1.01313	2837.56117	1.00765			0.903	5.13E-04
2836.27546	1.00552	2836.27546	1.01571	2836.27546	1.0059	2836.27546	1.0033	2836.27546	1.00335	2836.27546	1.00619	2836.27546	1.00408	2836.27546	1.00401	2836.27546	1.00746	2836.27546	1.00541	2836.27546	1.00832	2836.27546	1.00976	2836.27546	1.00737	2836.27546	1.00638	2836.27546	1.01514	2836.27546	1.00664	2836.27546	1.00844	2836.27546	1.01006	2836.27546	1.01313	2836.27546	1.00765			0.904	5.13E-04
2834.98975	1.00552	2834.98975	1.0157	2834.98975	1.00591	2834.98975	1.0033	2834.98975	1.00336	2834.98975	1.00619	2834.98975	1.00407	2834.98975	1.00401	2834.98975	1.00746	2834.98975	1.00541	2834.98975	1.00832	2834.98975	1.00976	2834.98975	1.00737	2834.98975	1.00639	2834.98975	1.01514	2834.98975	1.00664	2834.98975	1.00844	2834.98975	1.01005	2834.98975	1.01312	2834.98975	1.00765			0.905	5.13E-04
2833.70404	1.00551	2833.70404	1.0157	2833.70404	1.00591	2833.70404	1.0033	2833.70404	1.00336	2833.70404	1.00619	2833.70404	1.00407	2833.70404	1.00401	2833.70404	1.00746	2833.70404	1.00541	2833.70404	1.00833	2833.70404	1.00976	2833.70404	1.00737	2833.70404	1.00639	2833.70404	1.01513	2833.70404	1.00664	2833.70404	1.00845	2833.70404	1.01005	2833.70404	1.01312	2833.70404	1.00765			0.906	5.13E-04
2832.41833	1.00551	2832.41833	1.0157	2832.41833	1.00591	2832.41833	1.0033	2832.41833	1.00337	2832.41833	1.00619	2832.41833	1.00407	2832.41833	1.00402	2832.41833	1.00747	2832.41833	1.00541	2832.41833	1.00832	2832.41833	1.00976	2832.41833	1.00737	2832.41833	1.00639	2832.41833	1.01513	2832.41833	1.00664	2832.41833	1.00845	2832.41833	1.01005	2832.41833	1.01311	2832.41833	1.00766			0.907	5.13E-04
2831.13262	1.00551	2831.13262	1.01569	2831.13262	1.0059	2831.13262	1.0033	2831.13262	1.00336	2831.13262	1.00619	2831.13262	1.00407	2831.13262	1.00403	2831.13262	1.00747	2831.13262	1.00542	2831.13262	1.00832	2831.13262	1.00976	2831.13262	1.00736	2831.13262	1.00639	2831.13262	1.01513	2831.13262	1.00664	2831.13262	1.00844	2831.13262	1.01005	2831.13262	1.01311	2831.13262	1.00766			0.908	5.13E-04
2829.84691	1.00551	2829.84691	1.01569	2829.84691	1.0059	2829.84691	1.00329	2829.84691	1.00336	2829.84691	1.00619	2829.84691	1.00408	2829.84691	1.00403	2829.84691	1.00747	2829.84691	1.00542	2829.84691	1.00832	2829.84691	1.00975	2829.84691	1.00737	2829.84691	1.00639	2829.84691	1.01513	2829.84691	1.00664	2829.84691	1.00844	2829.84691	1.01004	2829.84691	1.01311	2829.84691	1.00765			0.909	5.13E-04
2828.5612	1.00551	2828.5612	1.01568	2828.5612	1.0059	2828.5612	1.00329	2828.5612	1.00336	2828.5612	1.00619	2828.5612	1.00408	2828.5612	1.00402	2828.5612	1.00747	2828.5612	1.00542	2828.5612	1.00832	2828.5612	1.00975	2828.5612	1.00737	2828.5612	1.00639	2828.5612	1.01513	2828.5612	1.00664	2828.5612	1.00844	2828.5612	1.01004	2828.5612	1.0131	2828.5612	1.00765			0.91	5.13E-04
2827.27549	1.00551	2827.27549	1.01568	2827.27549	1.0059	2827.27549	1.0033	2827.27549	1.00336	2827.27549	1.00619	2827.27549	1.00408	2827.27549	1.00402	2827.27549	1.00747	2827.27549	1.00541	2827.27549	1.00833	2827.27549	1.00975	2827.27549	1.00737	2827.27549	1.00639	2827.27549	1.01513	2827.27549	1.00664	2827.27549	1.00844	2827.27549	1.01004	2827.27549	1.01311	2827.27549	1.00765			0.911	5.13E-04
2825.98978	1.00551	2825.98978	1.01567	2825.98978	1.0059	2825.98978	1.0033	2825.98978	1.00336	2825.98978	1.00619	2825.98978	1.00408	2825.98978	1.00402	2825.98978	1.00746	2825.98978	1.00541	2825.98978	1.00832	2825.98978	1.00975	2825.98978	1.00737	2825.98978	1.00639	2825.98978	1.01512	2825.98978	1.00664	2825.98978	1.00844	2825.98978	1.01004	2825.98978	1.01311	2825.98978	1.00766			0.912	5.13E-04
2824.70407	1.00551	2824.70407	1.01567	2824.70407	1.0059	2824.70407	1.0033	2824.70407	1.00336	2824.70407	1.00619	2824.70407	1.00408	2824.70407	1.00401	2824.70407	1.00746	2824.70407	1.0054	2824.70407	1.00832	2824.70407	1.00975	2824.70407	1.00736	2824.70407	1.00639	2824.70407	1.01512	2824.70407	1.00664	2824.70407	1.00843	2824.70407	1.01004	2824.70407	1.01311	2824.70407	1.00766			0.913	5.13E-04
2823.41836	1.00551	2823.41836	1.01567	2823.41836	1.00591	2823.41836	1.0033	2823.41836	1.00336	2823.41836	1.00619	2823.41836	1.00408	2823.41836	1.00401	2823.41836	1.00747	2823.41836	1.00541	2823.41836	1.00832	2823.41836	1.00975	2823.41836	1.00737	2823.41836	1.0064	2823.41836	1.01512	2823.41836	1.00664	2823.41836	1.00844	2823.41836	1.01005	2823.41836	1.01311	2823.41836	1.00766			0.914	5.13E-04
2822.13265	1.00551	2822.13265	1.01567	2822.13265	1.00591	2822.13265	1.00331	2822.13265	1.00337	2822.13265	1.00619	2822.13265	1.00408	2822.13265	1.00402	2822.13265	1.00747	2822.13265	1.00542	2822.13265	1.00833	2822.13265	1.00976	2822.13265	1.00738	2822.13265	1.0064	2822.13265	1.01513	2822.13265	1.00665	2822.13265	1.00845	2822.13265	1.01005	2822.13265	1.01311	2822.13265	1.00766			0.915	5.13E-04
2820.84694	1.00551	2820.84694	1.01567	2820.84694	1.00592	2820.84694	1.00331	2820.84694	1.00337	2820.84694	1.0062	2820.84694	1.00409	2820.84694	1.00403	2820.84694	1.00748	2820.84694	1.00542	2820.84694	1.00833	2820.84694	1.00976	2820.84694	1.00738	2820.84694	1.0064	2820.84694	1.01513	2820.84694	1.00665	2820.84694	1.00845	2820.84694	1.01006	2820.84694	1.01311	2820.84694	1.00767			0.916	5.13E-04
2819.56123	1.00551	2819.56123	1.01566	2819.56123	1.00592	2819.56123	1.00331	2819.56123	1.00337	2819.56123	1.0062	2819.56123	1.00409	2819.56123	1.00403	2819.56123	1.00748	2819.56123	1.00542	2819.56123	1.00833	2819.56123	1.00976	2819.56123	1.00737	2819.56123	1.0064	2819.56123	1.01512	2819.56123	1.00665	2819.56123	1.00845	2819.56123	1.01006	2819.56123	1.01311	2819.56123	1.00766			0.917	5.13E-04
2818.27552	1.00551	2818.27552	1.01566	2818.27552	1.00592	2818.27552	1.00331	2818.27552	1.00337	2818.27552	1.00619	2818.27552	1.00408	2818.27552	1.00402	2818.27552	1.00747	2818.27552	1.00541	2818.27552	1.00833	2818.27552	1.00975	2818.27552	1.00737	2818.27552	1.0064	2818.27552	1.01511	2818.27552	1.00665	2818.27552	1.00845	2818.27552	1.01005	2818.27552	1.01311	2818.27552	1.00766			0.918	5.13E-04
2816.98981	1.0055	2816.98981	1.01566	2816.98981	1.00591	2816.98981	1.0033	2816.98981	1.00336	2816.98981	1.00618	2816.98981	1.00407	2816.98981	1.00402	2816.98981	1.00746	2816.98981	1.0054	2816.98981	1.00832	2816.98981	1.00975	2816.98981	1.00736	2816.98981	1.00639	2816.98981	1.0151	2816.98981	1.00664	2816.98981	1.00844	2816.98981	1.01004	2816.98981	1.0131	2816.98981	1.00766			0.919	5.13E-04
2815.7041	1.0055	2815.7041	1.01565	2815.7041	1.00591	2815.7041	1.00329	2815.7041	1.00336	2815.7041	1.00618	2815.7041	1.00407	2815.7041	1.00402	2815.7041	1.00746	2815.7041	1.0054	2815.7041	1.00831	2815.7041	1.00975	2815.7041	1.00736	2815.7041	1.00639	2815.7041	1.0151	2815.7041	1.00664	2815.7041	1.00844	2815.7041	1.01004	2815.7041	1.0131	2815.7041	1.00766			0.92	5.13E-04
2814.41839	1.0055	2814.41839	1.01565	2814.41839	1.00591	2814.41839	1.00329	2814.41839	1.00336	2814.41839	1.00618	2814.41839	1.00407	2814.41839	1.00402	2814.41839	1.00746	2814.41839	1.0054	2814.41839	1.00831	2814.41839	1.00974	2814.41839	1.00736	2814.41839	1.0064	2814.41839	1.01511	2814.41839	1.00664	2814.41839	1.00845	2814.41839	1.01004	2814.41839	1.0131	2814.41839	1.00766			0.921	5.13E-04
2813.13268	1.0055	2813.13268	1.01566	2813.13268	1.00591	2813.13268	1.0033	2813.13268	1.00336	2813.13268	1.00619	2813.13268	1.00407	2813.13268	1.00402	2813.13268	1.00746	2813.13268	1.00541	2813.13268	1.00832	2813.13268	1.00975	2813.13268	1.00737	2813.13268	1.0064	2813.13268	1.01511	2813.13268	1.00665	2813.13268	1.00846	2813.13268	1.01005	2813.13268	1.0131	2813.13268	1.00767			0.922	5.13E-04
2811.84697	1.0055	2811.84697	1.01566	2811.84697	1.00592	2811.84697	1.00331	2811.84697	1.00337	2811.84697	1.0062	2811.84697	1.00408	2811.84697	1.00403	2811.84697	1.00747	2811.84697	1.00541	2811.84697	1.00833	2811.84697	1.00975	2811.84697	1.00737	2811.84697	1.00641	2811.84697	1.01512	2811.84697	1.00666	2811.84697	1.00846	2811.84697	1.01005	2811.84697	1.01311	2811.84697	1.00767			0.923	5.13E-04
2810.56126	1.00551	2810.56126	1.01566	2810.56126	1.00592	2810.56126	1.00332	2810.56126	1.00337	2810.56126	1.0062	2810.56126	1.00408	2810.56126	1.00403	2810.56126	1.00748	2810.56126	1.00542	2810.56126	1.00833	2810.56126	1.00976	2810.56126	1.00737	2810.56126	1.00641	2810.56126	1.01512	2810.56126	1.00666	2810.56126	1.00846	2810.56126	1.01006	2810.56126	1.01312	2810.56126	1.00767			0.924	5.13E-04
2809.27555	1.0055	2809.27555	1.01566	2809.27555	1.00591	2809.27555	1.00331	2809.27555	1.00337	2809.27555	1.0062	2809.27555	1.00409	2809.27555	1.00403	2809.27555	1.00748	2809.27555	1.00542	2809.27555	1.00833	2809.27555	1.00976	2809.27555	1.00736	2809.27555	1.00641	2809.27555	1.01511	2809.27555	1.00666	2809.27555	1.00846	2809.27555	1.01006	2809.27555	1.01312	2809.27555	1.00767			0.925	5.13E-04
2807.98984	1.0055	2807.98984	1.01565	2807.98984	1.00591	2807.98984	1.00331	2807.98984	1.00337	2807.98984	1.00619	2807.98984	1.00408	2807.98984	1.00402	2807.98984	1.00747	2807.98984	1.00541	2807.98984	1.00833	2807.98984	1.00976	2807.98984	1.00736	2807.98984	1.00641	2807.98984	1.01511	2807.98984	1.00666	2807.98984	1.00846	2807.98984	1.01006	2807.98984	1.01312	2807.98984	1.00767			0.926	5.13E-04
2806.70413	1.00549	2806.70413	1.01564	2806.70413	1.0059	2806.70413	1.0033	2806.70413	1.00337	2806.70413	1.00618	2806.70413	1.00408	2806.70413	1.00402	2806.70413	1.00747	2806.70413	1.00541	2806.70413	1.00832	2806.70413	1.00975	2806.70413	1.00736	2806.70413	1.00641	2806.70413	1.01511	2806.70413	1.00666	2806.70413	1.00846	2806.70413	1.01005	2806.70413	1.01312	2806.70413	1.00767			0.927	5.13E-04
2805.41842	1.00549	2805.41842	1.01564	2805.41842	1.0059	2805.41842	1.00329	2805.41842	1.00337	2805.41842	1.00618	2805.41842	1.00407	2805.41842	1.00401	2805.41842	1.00747	2805.41842	1.00541	2805.41842	1.00832	2805.41842	1.00975	2805.41842	1.00736	2805.41842	1.00641	2805.41842	1.01511	2805.41842	1.00665	2805.41842	1.00846	2805.41842	1.01005	2805.41842	1.01311	2805.41842	1.00768			0.928	5.13E-04
2804.13271	1.00549	2804.13271	1.01564	2804.13271	1.0059	2804.13271	1.0033	2804.13271	1.00337	2804.13271	1.00618	2804.13271	1.00407	2804.13271	1.00401	2804.13271	1.00747	2804.13271	1.00541	2804.13271	1.00833	2804.13271	1.00974	2804.13271	1.00737	2804.13271	1.00641	2804.13271	1.01511	2804.13271	1.00665	2804.13271	1.00847	2804.13271	1.01006	2804.13271	1.01311	2804.13271	1.00768			0.929	5.13E-04
2802.84701	1.00549	2802.84701	1.01563	2802.84701	1.00591	2802.84701	1.0033	2802.84701	1.00337	2802.84701	1.00619	2802.84701	1.00407	2802.84701	1.00402	2802.84701	1.00747	2802.84701	1.00541	2802.84701	1.00833	2802.84701	1.00975	2802.84701	1.00737	2802.84701	1.00641	2802.84701	1.01511	2802.84701	1.00665	2802.84701	1.00847	2802.84701	1.01006	2802.84701	1.01311	2802.84701	1.00768			0.93	5.13E-04
2801.5613	1.00549	2801.5613	1.01563	2801.5613	1.00591	2801.5613	1.00331	2801.5613	1.00337	2801.5613	1.0062	2801.5613	1.00408	2801.5613	1.00402	2801.5613	1.00747	2801.5613	1.00541	2801.5613	1.00833	2801.5613	1.00975	2801.5613	1.00737	2801.5613	1.00642	2801.5613	1.01511	2801.5613	1.00666	2801.5613	1.00847	2801.5613	1.01006	2801.5613	1.01311	2801.5613	1.00769			0.931	5.13E-04
2800.27559	1.00548	2800.27559	1.01562	2800.27559	1.00591	2800.27559	1.00331	2800.27559	1.00337	2800.27559	1.0062	2800.27559	1.00407	2800.27559	1.00402	2800.27559	1.00747	2800.27559	1.00541	2800.27559	1.00833	2800.27559	1.00975	2800.27559	1.00737	2800.27559	1.00642	2800.27559	1.0151	2800.27559	1.00666	2800.27559	1.00847	2800.27559	1.01006	2800.27559	1.01311	2800.27559	1.00768			0.932	5.13E-04
2798.98988	1.00548	2798.98988	1.01561	2798.98988	1.0059	2798.98988	1.00331	2798.98988	1.00337	2798.98988	1.00619	2798.98988	1.00407	2798.98988	1.00402	2798.98988	1.00746	2798.98988	1.00541	2798.98988	1.00832	2798.98988	1.00975	2798.98988	1.00736	2798.98988	1.00641	2798.98988	1.01509	2798.98988	1.00665	2798.98988	1.00846	2798.98988	1.01005	2798.98988	1.01311	2798.98988	1.00768			0.933	5.13E-04
2797.70417	1.00547	2797.70417	1.01561	2797.70417	1.0059	2797.70417	1.0033	2797.70417	1.00337	2797.70417	1.00618	2797.70417	1.00406	2797.70417	1.00401	2797.70417	1.00746	2797.70417	1.0054	2797.70417	1.00832	2797.70417	1.00975	2797.70417	1.00735	2797.70417	1.00641	2797.70417	1.01509	2797.70417	1.00665	2797.70417	1.00846	2797.70417	1.01005	2797.70417	1.01311	2797.70417	1.00767			0.934	5.13E-04
2796.41846	1.00547	2796.41846	1.01561	2796.41846	1.0059	2796.41846	1.0033	2796.41846	1.00336	2796.41846	1.00617	2796.41846	1.00406	2796.41846	1.00401	2796.41846	1.00745	2796.41846	1.0054	2796.41846	1.00831	2796.41846	1.00975	2796.41846	1.00735	2796.41846	1.00641	2796.41846	1.01508	2796.41846	1.00665	2796.41846	1.00846	2796.41846	1.01005	2796.41846	1.01311	2796.41846	1.00767			0.935	5.13E-04
2795.13275	1.00546	2795.13275	1.01561	2795.13275	1.0059	2795.13275	1.0033	2795.13275	1.00337	2795.13275	1.00618	2795.13275	1.00407	2795.13275	1.00401	2795.13275	1.00746	2795.13275	1.0054	2795.13275	1.00832	2795.13275	1.00975	2795.13275	1.00736	2795.13275	1.00641	2795.13275	1.01508	2795.13275	1.00665	2795.13275	1.00846	2795.13275	1.01005	2795.13275	1.01311	2795.13275	1.00767			0.936	5.13E-04
2793.84704	1.00547	2793.84704	1.01561	2793.84704	1.0059	2793.84704	1.0033	2793.84704	1.00337	2793.84704	1.00618	2793.84704	1.00408	2793.84704	1.00401	2793.84704	1.00746	2793.84704	1.0054	2793.84704	1.00833	2793.84704	1.00975	2793.84704	1.00737	2793.84704	1.00641	2793.84704	1.01508	2793.84704	1.00666	2793.84704	1.00846	2793.84704	1.01005	2793.84704	1.01311	2793.84704	1.00768			0.937	5.13E-04
2792.56133	1.00547	2792.56133	1.0156	2792.56133	1.0059	2792.56133	1.0033	2792.56133	1.00338	2792.56133	1.00618	2792.56133	1.00408	2792.56133	1.00402	2792.56133	1.00746	2792.56133	1.00541	2792.56133	1.00833	2792.56133	1.00975	2792.56133	1.00737	2792.56133	1.00641	2792.56133	1.01508	2792.56133	1.00667	2792.56133	1.00847	2792.56133	1.01006	2792.56133	1.01311	2792.56133	1.00769			0.938	5.13E-04
2791.27562	1.00547	2791.27562	1.0156	2791.27562	1.00591	2791.27562	1.0033	2791.27562	1.00338	2791.27562	1.00618	2791.27562	1.00408	2791.27562	1.00403	2791.27562	1.00747	2791.27562	1.00541	2791.27562	1.00833	2791.27562	1.00975	2791.27562	1.00737	2791.27562	1.00641	2791.27562	1.01508	2791.27562	1.00667	2791.27562	1.00847	2791.27562	1.01006	2791.27562	1.01311	2791.27562	1.00769			0.939	5.13E-04
2789.98991	1.00547	2789.98991	1.01559	2789.98991	1.0059	2789.98991	1.0033	2789.98991	1.00337	2789.98991	1.00618	2789.98991	1.00407	2789.98991	1.00403	2789.98991	1.00747	2789.98991	1.0054	2789.98991	1.00832	2789.98991	1.00975	2789.98991	1.00737	2789.98991	1.00641	2789.98991	1.01508	2789.98991	1.00667	2789.98991	1.00847	2789.98991	1.01006	2789.98991	1.01311	2789.98991	1.00768			0.94	5.13E-04
2788.7042	1.00546	2788.7042	1.01558	2788.7042	1.0059	2788.7042	1.0033	2788.7042	1.00337	2788.7042	1.00618	2788.7042	1.00407	2788.7042	1.00402	2788.7042	1.00746	2788.7042	1.0054	2788.7042	1.00831	2788.7042	1.00975	2788.7042	1.00736	2788.7042	1.0064	2788.7042	1.01507	2788.7042	1.00666	2788.7042	1.00846	2788.7042	1.01005	2788.7042	1.0131	2788.7042	1.00768			0.941	5.13E-04
2787.41849	1.00546	2787.41849	1.01558	2787.41849	1.00589	2787.41849	1.00329	2787.41849	1.00337	2787.41849	1.00618	2787.41849	1.00407	2787.41849	1.00401	2787.41849	1.00746	2787.41849	1.0054	2787.41849	1.00831	2787.41849	1.00975	2787.41849	1.00736	2787.41849	1.00641	2787.41849	1.01507	2787.41849	1.00666	2787.41849	1.00846	2787.41849	1.01006	2787.41849	1.0131	2787.41849	1.00768			0.942	5.13E-04
2786.13278	1.00546	2786.13278	1.01558	2786.13278	1.0059	2786.13278	1.00329	2786.13278	1.00337	2786.13278	1.00619	2786.13278	1.00408	2786.13278	1.00401	2786.13278	1.00746	2786.13278	1.00541	2786.13278	1.00832	2786.13278	1.00975	2786.13278	1.00737	2786.13278	1.00641	2786.13278	1.01508	2786.13278	1.00666	2786.13278	1.00846	2786.13278	1.01006	2786.13278	1.0131	2786.13278	1.00768			0.943	5.13E-04
2784.84707	1.00546	2784.84707	1.01559	2784.84707	1.0059	2784.84707	1.0033	2784.84707	1.00338	2784.84707	1.00619	2784.84707	1.00408	2784.84707	1.00401	2784.84707	1.00746	2784.84707	1.00541	2784.84707	1.00833	2784.84707	1.00976	2784.84707	1.00737	2784.84707	1.00642	2784.84707	1.01508	2784.84707	1.00666	2784.84707	1.00846	2784.84707	1.01006	2784.84707	1.0131	2784.84707	1.00769			0.944	5.13E-04
2783.56136	1.00546	2783.56136	1.01559	2783.56136	1.00591	2783.56136	1.00331	2783.56136	1.00338	2783.56136	1.00619	2783.56136	1.00408	2783.56136	1.00401	2783.56136	1.00746	2783.56136	1.00542	2783.56136	1.00833	2783.56136	1.00976	2783.56136	1.00737	2783.56136	1.00643	2783.56136	1.01508	2783.56136	1.00667	2783.56136	1.00847	2783.56136	1.01006	2783.56136	1.0131	2783.56136	1.00769			0.945	5.13E-04
2782.27565	1.00545	2782.27565	1.01558	2782.27565	1.00591	2782.27565	1.00331	2782.27565	1.00338	2782.27565	1.00619	2782.27565	1.00408	2782.27565	1.00401	2782.27565	1.00746	2782.27565	1.00542	2782.27565	1.00833	2782.27565	1.00975	2782.27565	1.00736	2782.27565	1.00643	2782.27565	1.01508	2782.27565	1.00667	2782.27565	1.00847	2782.27565	1.01005	2782.27565	1.0131	2782.27565	1.00769			0.946	5.13E-04
2780.98994	1.00545	2780.98994	1.01558	2780.98994	1.00591	2780.98994	1.00331	2780.98994	1.00338	2780.98994	1.00619	2780.98994	1.00408	2780.98994	1.00401	2780.98994	1.00745	2780.98994	1.00541	2780.98994	1.00832	2780.98994	1.00974	2780.98994	1.00736	2780.98994	1.00643	2780.98994	1.01507	2780.98994	1.00667	2780.98994	1.00847	2780.98994	1.01005	2780.98994	1.0131	2780.98994	1.00769			0.947	5.13E-04
2779.70423	1.00545	2779.70423	1.01557	2779.70423	1.0059	2779.70423	1.00331	2779.70423	1.00337	2779.70423	1.00618	2779.70423	1.00407	2779.70423	1.00401	2779.70423	1.00745	2779.70423	1.0054	2779.70423	1.00832	2779.70423	1.00974	2779.70423	1.00736	2779.70423	1.00642	2779.70423	1.01507	2779.70423	1.00666	2779.70423	1.00846	2779.70423	1.01005	2779.70423	1.01309	2779.70423	1.00768			0.948	5.13E-04
2778.41852	1.00545	2778.41852	1.01556	2778.41852	1.00589	2778.41852	1.0033	2778.41852	1.00337	2778.41852	1.00617	2778.41852	1.00406	2778.41852	1.004	2778.41852	1.00744	2778.41852	1.00539	2778.41852	1.00831	2778.41852	1.00974	2778.41852	1.00735	2778.41852	1.00641	2778.41852	1.01506	2778.41852	1.00665	2778.41852	1.00845	2778.41852	1.01004	2778.41852	1.01309	2778.41852	1.00768			0.949	5.13E-04
2777.13281	1.00545	2777.13281	1.01555	2777.13281	1.00588	2777.13281	1.0033	2777.13281	1.00337	2777.13281	1.00617	2777.13281	1.00405	2777.13281	1.00399	2777.13281	1.00744	2777.13281	1.00539	2777.13281	1.0083	2777.13281	1.00974	2777.13281	1.00735	2777.13281	1.00641	2777.13281	1.01506	2777.13281	1.00665	2777.13281	1.00845	2777.13281	1.01004	2777.13281	1.01308	2777.13281	1.00768			0.95	5.13E-04
2775.8471	1.00545	2775.8471	1.01554	2775.8471	1.00588	2775.8471	1.0033	2775.8471	1.00337	2775.8471	1.00617	2775.8471	1.00405	2775.8471	1.004	2775.8471	1.00744	2775.8471	1.00539	2775.8471	1.0083	2775.8471	1.00973	2775.8471	1.00735	2775.8471	1.00642	2775.8471	1.01506	2775.8471	1.00665	2775.8471	1.00845	2775.8471	1.01004	2775.8471	1.01309	2775.8471	1.00769			0.951	5.13E-04
2774.56139	1.00545	2774.56139	1.01554	2774.56139	1.00589	2774.56139	1.00331	2774.56139	1.00337	2774.56139	1.00617	2774.56139	1.00406	2774.56139	1.004	2774.56139	1.00744	2774.56139	1.00539	2774.56139	1.00831	2774.56139	1.00974	2774.56139	1.00735	2774.56139	1.00643	2774.56139	1.01506	2774.56139	1.00666	2774.56139	1.00845	2774.56139	1.01004	2774.56139	1.01309	2774.56139	1.00769			0.952	5.13E-04
2773.27568	1.00544	2773.27568	1.01554	2773.27568	1.00589	2773.27568	1.00331	2773.27568	1.00337	2773.27568	1.00618	2773.27568	1.00407	2773.27568	1.004	2773.27568	1.00744	2773.27568	1.0054	2773.27568	1.00832	2773.27568	1.00974	2773.27568	1.00735	2773.27568	1.00644	2773.27568	1.01506	2773.27568	1.00666	2773.27568	1.00846	2773.27568	1.01005	2773.27568	1.0131	2773.27568	1.00769			0.953	5.13E-04
2771.98997	1.00544	2771.98997	1.01554	2771.98997	1.00589	2771.98997	1.0033	2771.98997	1.00337	2771.98997	1.00618	2771.98997	1.00407	2771.98997	1.004	2771.98997	1.00745	2771.98997	1.0054	2771.98997	1.00832	2771.98997	1.00974	2771.98997	1.00735	2771.98997	1.00644	2771.98997	1.01507	2771.98997	1.00666	2771.98997	1.00845	2771.98997	1.01005	2771.98997	1.0131	2771.98997	1.00769			0.954	5.13E-04
2770.70426	1.00544	2770.70426	1.01554	2770.70426	1.00589	2770.70426	1.0033	2770.70426	1.00337	2770.70426	1.00617	2770.70426	1.00406	2770.70426	1.004	2770.70426	1.00745	2770.70426	1.0054	2770.70426	1.00832	2770.70426	1.00974	2770.70426	1.00735	2770.70426	1.00643	2770.70426	1.01506	2770.70426	1.00666	2770.70426	1.00845	2770.70426	1.01004	2770.70426	1.0131	2770.70426	1.00769			0.955	5.13E-04
2769.41855	1.00544	2769.41855	1.01554	2769.41855	1.00589	2769.41855	1.0033	2769.41855	1.00337	2769.41855	1.00617	2769.41855	1.00406	2769.41855	1.004	2769.41855	1.00745	2769.41855	1.0054	2769.41855	1.00832	2769.41855	1.00974	2769.41855	1.00736	2769.41855	1.00643	2769.41855	1.01506	2769.41855	1.00666	2769.41855	1.00846	2769.41855	1.01005	2769.41855	1.01309	2769.41855	1.00769			0.956	5.13E-04
2768.13285	1.00544	2768.13285	1.01554	2768.13285	1.0059	2768.13285	1.0033	2768.13285	1.00338	2768.13285	1.00617	2768.13285	1.00407	2768.13285	1.00401	2768.13285	1.00745	2768.13285	1.0054	2768.13285	1.00832	2768.13285	1.00974	2768.13285	1.00737	2768.13285	1.00643	2768.13285	1.01506	2768.13285	1.00667	2768.13285	1.00846	2768.13285	1.01006	2768.13285	1.01309	2768.13285	1.00769			0.957	5.13E-04
2766.84714	1.00545	2766.84714	1.01554	2766.84714	1.0059	2766.84714	1.00331	2766.84714	1.00338	2766.84714	1.00618	2766.84714	1.00407	2766.84714	1.00401	2766.84714	1.00746	2766.84714	1.00541	2766.84714	1.00832	2766.84714	1.00974	2766.84714	1.00737	2766.84714	1.00644	2766.84714	1.01507	2766.84714	1.00667	2766.84714	1.00847	2766.84714	1.01007	2766.84714	1.01309	2766.84714	1.0077			0.958	5.13E-04
2765.56143	1.00545	2765.56143	1.01554	2765.56143	1.0059	2765.56143	1.00331	2765.56143	1.00339	2765.56143	1.00618	2765.56143	1.00408	2765.56143	1.00402	2765.56143	1.00746	2765.56143	1.00541	2765.56143	1.00833	2765.56143	1.00975	2765.56143	1.00737	2765.56143	1.00644	2765.56143	1.01507	2765.56143	1.00668	2765.56143	1.00847	2765.56143	1.01007	2765.56143	1.0131	2765.56143	1.00771			0.959	5.13E-04
2764.27572	1.00544	2764.27572	1.01554	2764.27572	1.00589	2764.27572	1.00331	2764.27572	1.00339	2764.27572	1.00617	2764.27572	1.00408	2764.27572	1.00402	2764.27572	1.00745	2764.27572	1.00541	2764.27572	1.00833	2764.27572	1.00975	2764.27572	1.00737	2764.27572	1.00644	2764.27572	1.01507	2764.27572	1.00668	2764.27572	1.00847	2764.27572	1.01007	2764.27572	1.0131	2764.27572	1.00771			0.96	5.13E-04
2762.99001	1.00543	2762.99001	1.01553	2762.99001	1.00589	2762.99001	1.00331	2762.99001	1.00339	2762.99001	1.00617	2762.99001	1.00407	2762.99001	1.00402	2762.99001	1.00745	2762.99001	1.00541	2762.99001	1.00833	2762.99001	1.00974	2762.99001	1.00736	2762.99001	1.00644	2762.99001	1.01506	2762.99001	1.00668	2762.99001	1.00847	2762.99001	1.01007	2762.99001	1.0131	2762.99001	1.00771			0.961	5.13E-04
2761.7043	1.00543	2761.7043	1.01552	2761.7043	1.00589	2761.7043	1.00331	2761.7043	1.00338	2761.7043	1.00618	2761.7043	1.00407	2761.7043	1.00402	2761.7043	1.00745	2761.7043	1.00541	2761.7043	1.00832	2761.7043	1.00974	2761.7043	1.00736	2761.7043	1.00643	2761.7043	1.01506	2761.7043	1.00668	2761.7043	1.00847	2761.7043	1.01006	2761.7043	1.0131	2761.7043	1.0077			0.962	5.13E-04
2760.41859	1.00543	2760.41859	1.01551	2760.41859	1.00589	2760.41859	1.00331	2760.41859	1.00338	2760.41859	1.00618	2760.41859	1.00407	2760.41859	1.00401	2760.41859	1.00745	2760.41859	1.00541	2760.41859	1.00832	2760.41859	1.00974	2760.41859	1.00736	2760.41859	1.00643	2760.41859	1.01505	2760.41859	1.00667	2760.41859	1.00847	2760.41859	1.01006	2760.41859	1.01309	2760.41859	1.0077			0.963	5.13E-04
2759.13288	1.00543	2759.13288	1.01551	2759.13288	1.00589	2759.13288	1.00331	2759.13288	1.00337	2759.13288	1.00618	2759.13288	1.00407	2759.13288	1.00401	2759.13288	1.00745	2759.13288	1.0054	2759.13288	1.00832	2759.13288	1.00974	2759.13288	1.00736	2759.13288	1.00643	2759.13288	1.01505	2759.13288	1.00667	2759.13288	1.00847	2759.13288	1.01006	2759.13288	1.01309	2759.13288	1.0077			0.964	5.13E-04
2757.84717	1.00543	2757.84717	1.01551	2757.84717	1.00589	2757.84717	1.00331	2757.84717	1.00337	2757.84717	1.00617	2757.84717	1.00406	2757.84717	1.00401	2757.84717	1.00746	2757.84717	1.0054	2757.84717	1.00832	2757.84717	1.00974	2757.84717	1.00736	2757.84717	1.00644	2757.84717	1.01505	2757.84717	1.00667	2757.84717	1.00847	2757.84717	1.01006	2757.84717	1.01309	2757.84717	1.0077			0.965	5.13E-04
2756.56146	1.00544	2756.56146	1.01551	2756.56146	1.00589	2756.56146	1.00331	2756.56146	1.00338	2756.56146	1.00617	2756.56146	1.00407	2756.56146	1.00402	2756.56146	1.00746	2756.56146	1.00541	2756.56146	1.00832	2756.56146	1.00975	2756.56146	1.00736	2756.56146	1.00644	2756.56146	1.01506	2756.56146	1.00667	2756.56146	1.00848	2756.56146	1.01007	2756.56146	1.0131	2756.56146	1.0077			0.966	5.13E-04
2755.27575	1.00543	2755.27575	1.01551	2755.27575	1.00589	2755.27575	1.00332	2755.27575	1.00338	2755.27575	1.00618	2755.27575	1.00407	2755.27575	1.00402	2755.27575	1.00745	2755.27575	1.00541	2755.27575	1.00832	2755.27575	1.00975	2755.27575	1.00736	2755.27575	1.00645	2755.27575	1.01507	2755.27575	1.00668	2755.27575	1.00848	2755.27575	1.01007	2755.27575	1.0131	2755.27575	1.0077			0.967	5.13E-04
2753.99004	1.00543	2753.99004	1.0155	2753.99004	1.00589	2753.99004	1.00331	2753.99004	1.00338	2753.99004	1.00618	2753.99004	1.00407	2753.99004	1.00401	2753.99004	1.00745	2753.99004	1.0054	2753.99004	1.00832	2753.99004	1.00974	2753.99004	1.00736	2753.99004	1.00644	2753.99004	1.01507	2753.99004	1.00668	2753.99004	1.00847	2753.99004	1.01008	2753.99004	1.0131	2753.99004	1.0077			0.968	5.13E-04
2752.70433	1.00542	2752.70433	1.0155	2752.70433	1.00589	2752.70433	1.0033	2752.70433	1.00337	2752.70433	1.00617	2752.70433	1.00407	2752.70433	1.00401	2752.70433	1.00744	2752.70433	1.0054	2752.70433	1.00832	2752.70433	1.00973	2752.70433	1.00736	2752.70433	1.00643	2752.70433	1.01506	2752.70433	1.00668	2752.70433	1.00847	2752.70433	1.01007	2752.70433	1.0131	2752.70433	1.0077			0.969	5.13E-04
2751.41862	1.00541	2751.41862	1.0155	2751.41862	1.00588	2751.41862	1.0033	2751.41862	1.00338	2751.41862	1.00617	2751.41862	1.00406	2751.41862	1.00401	2751.41862	1.00744	2751.41862	1.0054	2751.41862	1.00832	2751.41862	1.00973	2751.41862	1.00736	2751.41862	1.00643	2751.41862	1.01506	2751.41862	1.00668	2751.41862	1.00847	2751.41862	1.01007	2751.41862	1.0131	2751.41862	1.0077			0.97	5.13E-04
2750.13291	1.00542	2750.13291	1.01549	2750.13291	1.00588	2750.13291	1.0033	2750.13291	1.00338	2750.13291	1.00617	2750.13291	1.00406	2750.13291	1.00401	2750.13291	1.00744	2750.13291	1.0054	2750.13291	1.00831	2750.13291	1.00974	2750.13291	1.00737	2750.13291	1.00643	2750.13291	1.01506	2750.13291	1.00668	2750.13291	1.00846	2750.13291	1.01007	2750.13291	1.01309	2750.13291	1.0077			0.971	5.13E-04
2748.8472	1.00542	2748.8472	1.01549	2748.8472	1.00587	2748.8472	1.00329	2748.8472	1.00337	2748.8472	1.00617	2748.8472	1.00406	2748.8472	1.00401	2748.8472	1.00744	2748.8472	1.0054	2748.8472	1.00831	2748.8472	1.00974	2748.8472	1.00737	2748.8472	1.00644	2748.8472	1.01506	2748.8472	1.00668	2748.8472	1.00847	2748.8472	1.01007	2748.8472	1.01309	2748.8472	1.0077			0.972	5.13E-04
2747.56149	1.00542	2747.56149	1.01548	2747.56149	1.00587	2747.56149	1.00329	2747.56149	1.00337	2747.56149	1.00617	2747.56149	1.00406	2747.56149	1.00401	2747.56149	1.00744	2747.56149	1.0054	2747.56149	1.00831	2747.56149	1.00974	2747.56149	1.00736	2747.56149	1.00644	2747.56149	1.01506	2747.56149	1.00668	2747.56149	1.00847	2747.56149	1.01007	2747.56149	1.01309	2747.56149	1.0077			0.973	5.13E-04
2746.27578	1.00542	2746.27578	1.01548	2746.27578	1.00588	2746.27578	1.00329	2746.27578	1.00337	2746.27578	1.00618	2746.27578	1.00406	2746.27578	1.00401	2746.27578	1.00744	2746.27578	1.0054	2746.27578	1.00831	2746.27578	1.00974	2746.27578	1.00736	2746.27578	1.00645	2746.27578	1.01506	2746.27578	1.00668	2746.27578	1.00848	2746.27578	1.01007	2746.27578	1.01309	2746.27578	1.0077			0.974	5.13E-04
2744.99007	1.00541	2744.99007	1.01548	2744.99007	1.00588	2744.99007	1.0033	2744.99007	1.00337	2744.99007	1.00618	2744.99007	1.00407	2744.99007	1.00401	2744.99007	1.00745	2744.99007	1.0054	2744.99007	1.00831	2744.99007	1.00975	2744.99007	1.00736	2744.99007	1.00645	2744.99007	1.01506	2744.99007	1.00668	2744.99007	1.00848	2744.99007	1.01008	2744.99007	1.01309	2744.99007	1.0077			0.975	5.13E-04
2743.70436	1.00541	2743.70436	1.01549	2743.70436	1.00588	2743.70436	1.0033	2743.70436	1.00337	2743.70436	1.00618	2743.70436	1.00406	2743.70436	1.00401	2743.70436	1.00745	2743.70436	1.0054	2743.70436	1.00831	2743.70436	1.00975	2743.70436	1.00736	2743.70436	1.00645	2743.70436	1.01506	2743.70436	1.00668	2743.70436	1.00847	2743.70436	1.01009	2743.70436	1.01309	2743.70436	1.00771			0.976	5.13E-04
2742.41865	1.00541	2742.41865	1.01549	2742.41865	1.00587	2742.41865	1.0033	2742.41865	1.00337	2742.41865	1.00618	2742.41865	1.00407	2742.41865	1.00401	2742.41865	1.00745	2742.41865	1.0054	2742.41865	1.00831	2742.41865	1.00975	2742.41865	1.00736	2742.41865	1.00645	2742.41865	1.01506	2742.41865	1.00668	2742.41865	1.00847	2742.41865	1.01009	2742.41865	1.01309	2742.41865	1.00771			0.977	5.13E-04
2741.13294	1.00541	2741.13294	1.01548	2741.13294	1.00587	2741.13294	1.0033	2741.13294	1.00337	2741.13294	1.00617	2741.13294	1.00407	2741.13294	1.00401	2741.13294	1.00745	2741.13294	1.00541	2741.13294	1.00831	2741.13294	1.00975	2741.13294	1.00736	2741.13294	1.00645	2741.13294	1.01506	2741.13294	1.00668	2741.13294	1.00847	2741.13294	1.01008	2741.13294	1.0131	2741.13294	1.00771			0.978	5.13E-04
2739.84723	1.0054	2739.84723	1.01548	2739.84723	1.00587	2739.84723	1.0033	2739.84723	1.00337	2739.84723	1.00617	2739.84723	1.00407	2739.84723	1.004	2739.84723	1.00744	2739.84723	1.00541	2739.84723	1.00831	2739.84723	1.00975	2739.84723	1.00736	2739.84723	1.00645	2739.84723	1.01506	2739.84723	1.00668	2739.84723	1.00847	2739.84723	1.01008	2739.84723	1.0131	2739.84723	1.00771			0.979	5.13E-04
2738.56152	1.0054	2738.56152	1.01547	2738.56152	1.00587	2738.56152	1.0033	2738.56152	1.00336	2738.56152	1.00618	2738.56152	1.00407	2738.56152	1.004	2738.56152	1.00744	2738.56152	1.00541	2738.56152	1.00831	2738.56152	1.00975	2738.56152	1.00736	2738.56152	1.00645	2738.56152	1.01505	2738.56152	1.00668	2738.56152	1.00847	2738.56152	1.01008	2738.56152	1.0131	2738.56152	1.0077			0.98	5.13E-04
2737.27581	1.00541	2737.27581	1.01547	2737.27581	1.00587	2737.27581	1.00331	2737.27581	1.00336	2737.27581	1.00618	2737.27581	1.00407	2737.27581	1.004	2737.27581	1.00744	2737.27581	1.00541	2737.27581	1.00831	2737.27581	1.00975	2737.27581	1.00736	2737.27581	1.00645	2737.27581	1.01506	2737.27581	1.00668	2737.27581	1.00847	2737.27581	1.01008	2737.27581	1.0131	2737.27581	1.00771			0.981	5.13E-04
2735.9901	1.00541	2735.9901	1.01547	2735.9901	1.00587	2735.9901	1.00332	2735.9901	1.00337	2735.9901	1.00618	2735.9901	1.00408	2735.9901	1.00401	2735.9901	1.00745	2735.9901	1.00542	2735.9901	1.00832	2735.9901	1.00975	2735.9901	1.00737	2735.9901	1.00646	2735.9901	1.01506	2735.9901	1.00668	2735.9901	1.00847	2735.9901	1.01009	2735.9901	1.0131	2735.9901	1.00771			0.982	5.13E-04
2734.70439	1.00541	2734.70439	1.01547	2734.70439	1.00587	2734.70439	1.00332	2734.70439	1.00338	2734.70439	1.00618	2734.70439	1.00408	2734.70439	1.00402	2734.70439	1.00745	2734.70439	1.00541	2734.70439	1.00832	2734.70439	1.00975	2734.70439	1.00737	2734.70439	1.00646	2734.70439	1.01507	2734.70439	1.00669	2734.70439	1.00847	2734.70439	1.01009	2734.70439	1.0131	2734.70439	1.00772			0.983	5.13E-04
2733.41868	1.0054	2733.41868	1.01547	2733.41868	1.00587	2733.41868	1.00331	2733.41868	1.00338	2733.41868	1.00618	2733.41868	1.00407	2733.41868	1.00402	2733.41868	1.00745	2733.41868	1.00541	2733.41868	1.00832	2733.41868	1.00975	2733.41868	1.00737	2733.41868	1.00646	2733.41868	1.01507	2733.41868	1.00669	2733.41868	1.00847	2733.41868	1.01009	2733.41868	1.0131	2733.41868	1.00772			0.984	5.13E-04
2732.13298	1.0054	2732.13298	1.01547	2732.13298	1.00587	2732.13298	1.0033	2732.13298	1.00338	2732.13298	1.00618	2732.13298	1.00407	2732.13298	1.00401	2732.13298	1.00745	2732.13298	1.00541	2732.13298	1.00832	2732.13298	1.00975	2732.13298	1.00737	2732.13298	1.00646	2732.13298	1.01507	2732.13298	1.00669	2732.13298	1.00847	2732.13298	1.0101	2732.13298	1.0131	2732.13298	1.00772			0.985	5.13E-04
2730.84727	1.0054	2730.84727	1.01546	2730.84727	1.00587	2730.84727	1.0033	2730.84727	1.00338	2730.84727	1.00618	2730.84727	1.00407	2730.84727	1.00401	2730.84727	1.00745	2730.84727	1.00541	2730.84727	1.00832	2730.84727	1.00975	2730.84727	1.00736	2730.84727	1.00646	2730.84727	1.01507	2730.84727	1.00669	2730.84727	1.00847	2730.84727	1.0101	2730.84727	1.0131	2730.84727	1.00772			0.986	5.13E-04
2729.56156	1.00539	2729.56156	1.01546	2729.56156	1.00587	2729.56156	1.0033	2729.56156	1.00338	2729.56156	1.00617	2729.56156	1.00407	2729.56156	1.00401	2729.56156	1.00745	2729.56156	1.00541	2729.56156	1.00832	2729.56156	1.00975	2729.56156	1.00736	2729.56156	1.00646	2729.56156	1.01507	2729.56156	1.00669	2729.56156	1.00847	2729.56156	1.0101	2729.56156	1.0131	2729.56156	1.00771			0.987	5.13E-04
2728.27585	1.00539	2728.27585	1.01546	2728.27585	1.00587	2728.27585	1.0033	2728.27585	1.00338	2728.27585	1.00617	2728.27585	1.00406	2728.27585	1.00402	2728.27585	1.00744	2728.27585	1.00541	2728.27585	1.00832	2728.27585	1.00975	2728.27585	1.00736	2728.27585	1.00646	2728.27585	1.01507	2728.27585	1.0067	2728.27585	1.00848	2728.27585	1.0101	2728.27585	1.01311	2728.27585	1.00771			0.988	5.13E-04
2726.99014	1.00539	2726.99014	1.01545	2726.99014	1.00587	2726.99014	1.0033	2726.99014	1.00338	2726.99014	1.00617	2726.99014	1.00406	2726.99014	1.00402	2726.99014	1.00744	2726.99014	1.00541	2726.99014	1.00832	2726.99014	1.00975	2726.99014	1.00736	2726.99014	1.00647	2726.99014	1.01507	2726.99014	1.00669	2726.99014	1.00848	2726.99014	1.0101	2726.99014	1.01311	2726.99014	1.00771			0.989	5.13E-04
2725.70443	1.00538	2725.70443	1.01544	2725.70443	1.00587	2725.70443	1.0033	2725.70443	1.00337	2725.70443	1.00616	2725.70443	1.00405	2725.70443	1.00401	2725.70443	1.00744	2725.70443	1.00541	2725.70443	1.00831	2725.70443	1.00975	2725.70443	1.00736	2725.70443	1.00647	2725.70443	1.01507	2725.70443	1.00669	2725.70443	1.00847	2725.70443	1.0101	2725.70443	1.0131	2725.70443	1.00771			0.99	5.13E-04
2724.41872	1.00538	2724.41872	1.01544	2724.41872	1.00586	2724.41872	1.0033	2724.41872	1.00337	2724.41872	1.00616	2724.41872	1.00406	2724.41872	1.004	2724.41872	1.00744	2724.41872	1.0054	2724.41872	1.00831	2724.41872	1.00975	2724.41872	1.00736	2724.41872	1.00647	2724.41872	1.01506	2724.41872	1.00668	2724.41872	1.00847	2724.41872	1.0101	2724.41872	1.0131	2724.41872	1.00771			0.991	5.13E-04
2723.13301	1.00538	2723.13301	1.01544	2723.13301	1.00586	2723.13301	1.0033	2723.13301	1.00337	2723.13301	1.00616	2723.13301	1.00406	2723.13301	1.004	2723.13301	1.00744	2723.13301	1.0054	2723.13301	1.0083	2723.13301	1.00975	2723.13301	1.00736	2723.13301	1.00647	2723.13301	1.01506	2723.13301	1.00668	2723.13301	1.00847	2723.13301	1.0101	2723.13301	1.01309	2723.13301	1.00771			0.992	5.13E-04
2721.8473	1.00538	2721.8473	1.01544	2721.8473	1.00586	2721.8473	1.0033	2721.8473	1.00337	2721.8473	1.00616	2721.8473	1.00406	2721.8473	1.00401	2721.8473	1.00744	2721.8473	1.00541	2721.8473	1.0083	2721.8473	1.00975	2721.8473	1.00737	2721.8473	1.00647	2721.8473	1.01506	2721.8473	1.00669	2721.8473	1.00847	2721.8473	1.01011	2721.8473	1.01309	2721.8473	1.00771			0.993	5.13E-04
2720.56159	1.00538	2720.56159	1.01544	2720.56159	1.00586	2720.56159	1.00331	2720.56159	1.00337	2720.56159	1.00617	2720.56159	1.00405	2720.56159	1.00401	2720.56159	1.00744	2720.56159	1.00541	2720.56159	1.0083	2720.56159	1.00976	2720.56159	1.00737	2720.56159	1.00647	2720.56159	1.01506	2720.56159	1.00669	2720.56159	1.00847	2720.56159	1.01011	2720.56159	1.0131	2720.56159	1.00772			0.994	5.13E-04
2719.27588	1.00538	2719.27588	1.01543	2719.27588	1.00586	2719.27588	1.00331	2719.27588	1.00337	2719.27588	1.00617	2719.27588	1.00406	2719.27588	1.00402	2719.27588	1.00744	2719.27588	1.00541	2719.27588	1.00831	2719.27588	1.00976	2719.27588	1.00737	2719.27588	1.00647	2719.27588	1.01506	2719.27588	1.0067	2719.27588	1.00848	2719.27588	1.01011	2719.27588	1.01311	2719.27588	1.00772			0.995	5.13E-04
2717.99017	1.00538	2717.99017	1.01543	2717.99017	1.00586	2717.99017	1.00332	2717.99017	1.00337	2717.99017	1.00617	2717.99017	1.00406	2717.99017	1.00402	2717.99017	1.00744	2717.99017	1.00541	2717.99017	1.00831	2717.99017	1.00976	2717.99017	1.00737	2717.99017	1.00647	2717.99017	1.01506	2717.99017	1.0067	2717.99017	1.00849	2717.99017	1.01011	2717.99017	1.01311	2717.99017	1.00772			0.996	5.13E-04
2716.70446	1.00538	2716.70446	1.01543	2716.70446	1.00586	2716.70446	1.00331	2716.70446	1.00338	2716.70446	1.00617	2716.70446	1.00407	2716.70446	1.00401	2716.70446	1.00744	2716.70446	1.00541	2716.70446	1.00831	2716.70446	1.00976	2716.70446	1.00737	2716.70446	1.00647	2716.70446	1.01507	2716.70446	1.0067	2716.70446	1.00849	2716.70446	1.01011	2716.70446	1.01311	2716.70446	1.00773			0.997	5.13E-04
2715.41875	1.00538	2715.41875	1.01543	2715.41875	1.00586	2715.41875	1.00331	2715.41875	1.00338	2715.41875	1.00617	2715.41875	1.00406	2715.41875	1.00401	2715.41875	1.00744	2715.41875	1.00541	2715.41875	1.00831	2715.41875	1.00976	2715.41875	1.00737	2715.41875	1.00647	2715.41875	1.01506	2715.41875	1.0067	2715.41875	1.00849	2715.41875	1.01011	2715.41875	1.01311	2715.41875	1.00772			0.998	5.13E-04
2714.13304	1.00538	2714.13304	1.01543	2714.13304	1.00586	2714.13304	1.00331	2714.13304	1.00338	2714.13304	1.00617	2714.13304	1.00406	2714.13304	1.00402	2714.13304	1.00744	2714.13304	1.00542	2714.13304	1.00831	2714.13304	1.00975	2714.13304	1.00736	2714.13304	1.00647	2714.13304	1.01506	2714.13304	1.0067	2714.13304	1.00849	2714.13304	1.01012	2714.13304	1.01311	2714.13304	1.00772			0.999	5.13E-04
2712.84733	1.00538	2712.84733	1.01543	2712.84733	1.00586	2712.84733	1.00331	2712.84733	1.00338	2712.84733	1.00617	2712.84733	1.00406	2712.84733	1.00402	2712.84733	1.00744	2712.84733	1.00542	2712.84733	1.00832	2712.84733	1.00975	2712.84733	1.00737	2712.84733	1.00647	2712.84733	1.01505	2712.84733	1.00671	2712.84733	1.00849	2712.84733	1.01012	2712.84733	1.0131	2712.84733	1.00773			1	5.13E-04
2711.56162	1.00538	2711.56162	1.01543	2711.56162	1.00586	2711.56162	1.00331	2711.56162	1.00338	2711.56162	1.00617	2711.56162	1.00407	2711.56162	1.00403	2711.56162	1.00744	2711.56162	1.00542	2711.56162	1.00832	2711.56162	1.00975	2711.56162	1.00737	2711.56162	1.00648	2711.56162	1.01506	2711.56162	1.00671	2711.56162	1.00849	2711.56162	1.01013	2711.56162	1.0131	2711.56162	1.00773			1.001	5.13E-04
2710.27591	1.00538	2710.27591	1.01542	2710.27591	1.00587	2710.27591	1.00331	2710.27591	1.00338	2710.27591	1.00618	2710.27591	1.00407	2710.27591	1.00403	2710.27591	1.00744	2710.27591	1.00543	2710.27591	1.00832	2710.27591	1.00976	2710.27591	1.00737	2710.27591	1.00649	2710.27591	1.01506	2710.27591	1.00671	2710.27591	1.00849	2710.27591	1.01013	2710.27591	1.01311	2710.27591	1.00774			1.002	5.13E-04
2708.9902	1.00538	2708.9902	1.01543	2708.9902	1.00587	2708.9902	1.00331	2708.9902	1.00338	2708.9902	1.00618	2708.9902	1.00407	2708.9902	1.00402	2708.9902	1.00744	2708.9902	1.00543	2708.9902	1.00832	2708.9902	1.00976	2708.9902	1.00737	2708.9902	1.00649	2708.9902	1.01506	2708.9902	1.00671	2708.9902	1.00849	2708.9902	1.01013	2708.9902	1.01311	2708.9902	1.00774			1.003	5.13E-04
2707.70449	1.00538	2707.70449	1.01542	2707.70449	1.00586	2707.70449	1.00331	2707.70449	1.00339	2707.70449	1.00618	2707.70449	1.00407	2707.70449	1.00402	2707.70449	1.00744	2707.70449	1.00542	2707.70449	1.00832	2707.70449	1.00976	2707.70449	1.00737	2707.70449	1.00649	2707.70449	1.01506	2707.70449	1.00671	2707.70449	1.00848	2707.70449	1.01013	2707.70449	1.01311	2707.70449	1.00774			1.004	5.13E-04
2706.41878	1.00537	2706.41878	1.01542	2706.41878	1.00585	2706.41878	1.00331	2706.41878	1.00338	2706.41878	1.00618	2706.41878	1.00406	2706.41878	1.00402	2706.41878	1.00743	2706.41878	1.00542	2706.41878	1.00832	2706.41878	1.00976	2706.41878	1.00737	2706.41878	1.00649	2706.41878	1.01506	2706.41878	1.00671	2706.41878	1.00848	2706.41878	1.01013	2706.41878	1.01311	2706.41878	1.00774			1.005	5.13E-04
2705.13307	1.00537	2705.13307	1.01541	2705.13307	1.00585	2705.13307	1.00331	2705.13307	1.00338	2705.13307	1.00617	2705.13307	1.00406	2705.13307	1.00401	2705.13307	1.00742	2705.13307	1.00541	2705.13307	1.00831	2705.13307	1.00976	2705.13307	1.00737	2705.13307	1.00648	2705.13307	1.01506	2705.13307	1.0067	2705.13307	1.00848	2705.13307	1.01012	2705.13307	1.01311	2705.13307	1.00773			1.006	5.13E-04
[truncated: 2,979 more rows]
